# Supplementary material for: N′-(3-Phenyl­allyl­idene)isonicotino­hydrazide
Source: Acta Crystallogr Sect E Struct Rep Online. 2008 Aug 20;64(Pt 9):o1789. doi: 10.1107/S1600536808026287 (PMC2960596; doi:10.1107/S1600536808026287)
Supplement: Supplementary file 1 [file e-64-o1789-sup1.cif]

##############################################################################
###                                                                        ###
###        Electronic paper (Acta Crystallographica Section E)             ###
###                                                                        ###
##############################################################################
#                                                                            #
# This CIF contains the data in a paper accepted for publication in Acta     #
# Crystallographica Section E. It conforms to the requirements of Notes      #
# for Authors for Section E, and has been peer reviewed under the auspices   #
# of the IUCr Commission on Journals.                                        #
#                                                                            #
# Full details of the Crystallographic Information File format               #
# are given in the paper "The Crystallographic Information File (CIF):       #
# a New Standard Archive File for Crystallography" by S. R. Hall, F. H.      #
# Allen and I. D. Brown [Acta Cryst. (1991), A47, 655-685].                  #
#                                                                            #
# The current version of the core CIF dictionary is obtainable from          #
# ftp://ftp.iucr.org/pub/cif_core.dic. The current version number is 2.4.    #
#                                                                            #
# Software is freely available for graphical display of the structure(s) in  #
# this CIF.  For information consult the CIF home page http://www.iucr.org/  #
# cif/home.html                                                              #
#                                                                            #
# This file may be used for bona fide research purposes within the           #
# scientific community so long as proper attribution is given to the journal # 
# article from which it was obtained.                                        #
#                                                                            #
##############################################################################
                                             
data_global
_audit_creation_method     SHELXL-97
_journal_date_recd_electronic     2008-07-03
_journal_date_accepted     2008-08-14
_journal_name_full     'Acta Crystallographica, Section E'
_journal_year     2008
_journal_volume     64
_journal_issue      9
_journal_page_first     o1789
_journal_page_last     o1789
_journal_paper_category     QO
_journal_coeditor_code     EZ2136
_publ_contact_author_name     'Feng-yu, Bao'
_publ_contact_author_address
;
Department of Applied
Chemistry, College of Sciences, Henan
Agricultural University, Zhengzhou 450002,
P.R. China
;
_publ_contact_author_email     bfyu2008@yahoo.com.cn
_publ_contact_author_fax     '?'
_publ_contact_author_phone     '?'
_publ_section_title
;
<i>N</i>'-(3-Phenylallylidene)isonicotinohydrazide
;
loop_
    _publ_author_name
    _publ_author_address
    'Bao, Feng-Yu'
;
Department of Applied Chemistry
College of Sciences
Henan Agricultural University
Zhengzhou 450002
People's Republic of China
;
data_I
_chemical_name_systematic
;
<i>N</i>'-(3-Phenylallylidene)isonicotinohydrazide
;
_chemical_name_common     ?
_chemical_formula_moiety     'C15 H13 N3 O'
_chemical_formula_sum     'C15 H13 N3 O'
_chemical_formula_structural     ?
_chemical_formula_analytical     ?
_chemical_formula_iupac     'C15 H13 N3 O'
_chemical_formula_weight     251.28
_chemical_melting_point     ?
_symmetry_cell_setting     'Monoclinic'
_symmetry_space_group_name_H-M     'P c'
_symmetry_space_group_name_Hall     ' P -2yc'
loop_
    _symmetry_equiv_pos_as_xyz
    'x, y, z'
    'x, -y, z+1/2'
_cell_length_a     12.608(8)
_cell_length_b     11.023(7)
_cell_length_c     10.044(7)
_cell_angle_alpha     90.00
_cell_angle_beta     105.94(3)
_cell_angle_gamma     90.00
_cell_volume     1342.2(15)
_cell_formula_units_Z     4
_cell_measurement_reflns_used     940
_cell_measurement_theta_min     2.50
_cell_measurement_theta_max     20.48
_cell_measurement_temperature     291(2)
_exptl_crystal_description     block
_exptl_crystal_colour     brown
_exptl_crystal_size_max     0.30
_exptl_crystal_size_mid     0.26
_exptl_crystal_size_min     0.24
_exptl_crystal_density_diffrn     1.244
_exptl_crystal_density_meas     ?
_exptl_crystal_density_method     'not measured'
_exptl_crystal_F_000     528
_exptl_absorpt_coefficient_mu     0.081
_exptl_absorpt_correction_type     'multi-scan'
_exptl_absorpt_process_details     '(SADABS; Bruker, 2000)'
_exptl_absorpt_correction_T_min     0.98
_exptl_absorpt_correction_T_max     0.98
_exptl_special_details
;
;
_diffrn_ambient_temperature     291(2)
_diffrn_radiation_type     'MoK\a'
_diffrn_radiation_wavelength     0.71073
_diffrn_radiation_source     'sealed tube'
_diffrn_radiation_monochromator     'graphite'
_diffrn_measurement_device_type     'Bruker SMART APEX CCD area-detector'
_diffrn_measurement_method     '\f and \w'
_diffrn_detector_area_resol_mean     ?
_diffrn_reflns_number     11645
_diffrn_reflns_av_R_equivalents     0.0437
_diffrn_reflns_av_sigmaI/netI     0.0321
_diffrn_reflns_theta_min     1.68
_diffrn_reflns_theta_max     27.74
_diffrn_reflns_theta_full     27.74
_diffrn_measured_fraction_theta_max     0.983
_diffrn_measured_fraction_theta_full     0.983
_diffrn_reflns_limit_h_min     -16
_diffrn_reflns_limit_h_max     16
_diffrn_reflns_limit_k_min     -13
_diffrn_reflns_limit_k_max     14
_diffrn_reflns_limit_l_min     -13
_diffrn_reflns_limit_l_max     12
_diffrn_standards_number     ?
_diffrn_standards_interval_count     ?
_diffrn_standards_interval_time     ?
_diffrn_standards_decay_%     ?
loop_
    _diffrn_standard_refln_index_h
    _diffrn_standard_refln_index_k
    _diffrn_standard_refln_index_l
    ? ? ?
_refine_special_details
;
Refinement of <i>F</i>^2^ against ALL reflections. The weighted <i>R</i>-factor
<i>wR</i> and goodness of fit <i>S</i> are based on <i>F</i>^2^, conventional
<i>R</i>-factors <i>R</i> are based on <i>F</i>, with <i>F</i> set to zero for
negative <i>F</i>^2^. The threshold expression of <i>F</i>^2^ >
\s(<i>F</i>^2^) is used only for calculating <i>R</i>-factors(gt) <i>etc</i>.
and is not relevant to the choice of reflections for refinement.
<i>R</i>-factors based on <i>F</i>^2^ are statistically about twice as large
as those based on <i>F</i>, and <i>R</i>- factors based on ALL data will be
even larger.
;
_reflns_number_total     3110
_reflns_number_gt     2784
_reflns_threshold_expression     I>2\s(I)
_refine_ls_structure_factor_coef     Fsqd
_refine_ls_matrix_type     full
_refine_ls_R_factor_all     0.0675
_refine_ls_R_factor_gt     0.0593
_refine_ls_wR_factor_gt     0.1302
_refine_ls_wR_factor_ref     0.1338
_refine_ls_goodness_of_fit_ref     1.012
_refine_ls_restrained_S_all     1.011
_refine_ls_number_reflns     3110
_refine_ls_number_parameters     349
_refine_ls_number_restraints     2
_refine_ls_hydrogen_treatment     mixed
_refine_ls_weighting_scheme     calc
_refine_ls_weighting_details
             'calc w=1/[\s^2^(Fo^2^)+(0.05P)^2^+0.88P] where P=(Fo^2^+2Fc^2^)/3'
_atom_sites_solution_hydrogens     geom
_atom_sites_solution_primary     direct
_atom_sites_solution_secondary     difmap
_refine_ls_shift/su_max     0.000
_refine_ls_shift/su_mean     0.000
_refine_diff_density_max     0.204
_refine_diff_density_min     -0.289
_refine_ls_extinction_method     none
_refine_ls_extinction_coef     ?
loop_
    _atom_type_symbol
    _atom_type_description
    _atom_type_scat_dispersion_real
    _atom_type_scat_dispersion_imag
    _atom_type_scat_source
    'C' 'C' 0.0033 0.0000
                         'International Tables Vol C Tables 4.2.6.8 and 6.1.1.4'
    'H' 'H' 0.0000 0.0000
                         'International Tables Vol C Tables 4.2.6.8 and 6.1.1.4'
    'N' 'N' 0.0061 0.0000
                         'International Tables Vol C Tables 4.2.6.8 and 6.1.1.4'
    'O' 'O' 0.0106 0.0000
                         'International Tables Vol C Tables 4.2.6.8 and 6.1.1.4'
_computing_data_collection     'SMART (Bruker, 2000)'
_computing_cell_refinement     'SMART (Bruker, 2000)'
_computing_data_reduction     'SAINT (Bruker, 2000)'
_computing_structure_solution     'SHELXTL (Sheldrick, 2008)'
_computing_structure_refinement     'SHELXTL (Sheldrick, 2008)'
_computing_molecular_graphics     'SHELXTL (Sheldrick, 2008)'
_computing_publication_material     'SHELXTL (Sheldrick, 2008)'
loop_
    _atom_site_type_symbol
    _atom_site_label
    _atom_site_fract_x
    _atom_site_fract_y
    _atom_site_fract_z
    _atom_site_U_iso_or_equiv
    _atom_site_adp_type
    _atom_site_calc_flag
    _atom_site_refinement_flags
    _atom_site_occupancy
    _atom_site_disorder_assembly
    _atom_site_disorder_group
    C C1 1.2011(4) 0.4816(5) 0.8674(5) 0.0472(10) Uani d . 1 . .
    H H1 1.2238 0.5562 0.8420 0.057 Uiso calc R 1 . .
    C C2 1.2551(4) 0.4303(4) 0.9917(5) 0.0457(10) Uani d . 1 . .
    H H2 1.3139 0.4716 1.0505 0.055 Uiso calc R 1 . .
    C C3 1.2239(4) 0.3174(4) 1.0323(5) 0.0417(9) Uani d . 1 . .
    H H3 1.2609 0.2838 1.1173 0.050 Uiso calc R 1 . .
    C C4 1.1362(4) 0.2566(4) 0.9422(4) 0.0418(10) Uani d . 1 . .
    H H4 1.1148 0.1809 0.9666 0.050 Uiso calc R 1 . .
    C C5 1.0805(4) 0.3081(5) 0.8167(4) 0.0469(11) Uani d . 1 . .
    H H5 1.0219 0.2672 0.7571 0.056 Uiso calc R 1 . .
    C C6 1.1126(3) 0.4217(4) 0.7798(5) 0.0421(9) Uani d . 1 . .
    C C7 1.0508(3) 0.4875(4) 0.6585(5) 0.0426(10) Uani d . 1 . .
    H H7 1.0694 0.5672 0.6446 0.051 Uiso calc R 1 . .
    C C8 0.9646(4) 0.4321(4) 0.5637(5) 0.0436(10) Uani d . 1 . .
    H H8 0.9451 0.3521 0.5747 0.052 Uiso calc R 1 . .
    C C9 0.9049(4) 0.5050(4) 0.4446(4) 0.0435(10) Uani d . 1 . .
    H H9 0.9175 0.5870 0.4333 0.052 Uiso calc R 1 . .
    C C10 0.6810(4) 0.4686(4) 0.1451(4) 0.0391(9) Uani d . 1 . .
    C C11 0.5998(4) 0.5425(4) 0.0516(4) 0.0438(10) Uani d . 1 . .
    C C12 0.5471(3) 0.5017(4) -0.0823(4) 0.0356(8) Uani d . 1 . .
    H H12 0.5587 0.4233 -0.1093 0.043 Uiso calc R 1 . .
    C C13 0.4793(4) 0.5778(4) -0.1716(5) 0.0413(9) Uani d . 1 . .
    H H13 0.4438 0.5497 -0.2599 0.050 Uiso calc R 1 . .
    C C14 0.5136(4) 0.7372(4) -0.0082(4) 0.0427(9) Uani d . 1 . .
    H H14 0.5025 0.8165 0.0165 0.051 Uiso calc R 1 . .
    C C15 0.5845(3) 0.6620(4) 0.0872(4) 0.0432(10) Uani d . 1 . .
    H H15 0.6216 0.6914 0.1743 0.052 Uiso calc R 1 . .
    C C16 0.4052(4) 0.0511(4) -0.2985(4) 0.0424(9) Uani d . 1 . .
    H H16 0.4482 -0.0181 -0.2728 0.051 Uiso calc R 1 . .
    C C17 0.3238(3) 0.0544(4) -0.4232(4) 0.0400(9) Uani d . 1 . .
    H H17 0.3127 -0.0128 -0.4814 0.048 Uiso calc R 1 . .
    C C18 0.2588(4) 0.1560(4) -0.4623(5) 0.0455(10) Uani d . 1 . .
    H H18 0.2039 0.1569 -0.5459 0.055 Uiso calc R 1 . .
    C C19 0.2761(4) 0.2580(4) -0.3752(4) 0.0417(9) Uani d . 1 . .
    H H19 0.2328 0.3269 -0.4015 0.050 Uiso calc R 1 . .
    C C20 0.3577(3) 0.2565(4) -0.2498(4) 0.0356(8) Uani d . 1 . .
    H H20 0.3689 0.3242 -0.1923 0.043 Uiso calc R 1 . .
    C C21 0.4226(4) 0.1536(4) -0.2104(4) 0.0462(10) Uani d . 1 . .
    C C22 0.5026(4) 0.1586(4) -0.0775(5) 0.0462(10) Uani d . 1 . .
    H H22 0.5019 0.2227 -0.0175 0.055 Uiso calc R 1 . .
    C C23 0.5807(4) 0.0677(4) -0.0391(4) 0.0433(10) Uani d . 1 . .
    H H23 0.5931 0.0067 -0.0970 0.052 Uiso calc R 1 . .
    C C24 0.6411(3) 0.0828(4) 0.1081(4) 0.0398(9) Uani d . 1 . .
    H H24 0.6423 0.1533 0.1594 0.048 Uiso calc R 1 . .
    C C25 0.8300(4) -0.1108(5) 0.3489(5) 0.0502(11) Uani d . 1 . .
    C C26 0.8954(4) -0.0909(4) 0.4904(5) 0.0441(10) Uani d . 1 . .
    C C27 0.9750(4) -0.0014(4) 0.5288(5) 0.0405(9) Uani d . 1 . .
    H H27 0.9822 0.0570 0.4650 0.049 Uiso calc R 1 . .
    C C28 1.0442(4) 0.0012(5) 0.6632(5) 0.0505(11) Uani d . 1 . .
    H H28 1.0965 0.0623 0.6904 0.061 Uiso calc R 1 . .
    C C29 0.9555(3) -0.1774(4) 0.7183(4) 0.0421(9) Uani d . 1 . .
    H H29 0.9483 -0.2360 0.7819 0.051 Uiso calc R 1 . .
    C C30 0.8865(3) -0.1796(3) 0.5848(4) 0.0337(8) Uani d . 1 . .
    H H30 0.8341 -0.2407 0.5582 0.040 Uiso calc R 1 . .
    N N1 0.8334(3) 0.4414(3) 0.3586(4) 0.0397(8) Uani d . 1 . .
    N N2 0.7663(3) 0.5206(4) 0.2548(4) 0.0423(9) Uani d . 1 . .
    H H2A 0.777(4) 0.598(5) 0.259(5) 0.051 Uiso d . 1 . .
    N N3 0.4603(3) 0.6964(3) -0.1372(3) 0.0392(8) Uani d . 1 . .
    N N4 0.6918(3) -0.0162(3) 0.1548(4) 0.0424(8) Uani d . 1 . .
    N N5 0.7800(3) -0.0023(3) 0.2797(3) 0.0368(8) Uani d . 1 . .
    H H5A 0.833(4) 0.042(4) 0.259(5) 0.044 Uiso d . 1 . .
    N N6 1.0342(3) -0.0891(4) 0.7569(4) 0.0491(9) Uani d . 1 . .
    O O1 0.6774(2) 0.3578(3) 0.1322(3) 0.0434(7) Uani d . 1 . .
    O O2 0.8172(2) -0.2090(3) 0.2914(3) 0.0440(7) Uani d . 1 . .
loop_
    _atom_site_aniso_label
    _atom_site_aniso_U_11
    _atom_site_aniso_U_22
    _atom_site_aniso_U_33
    _atom_site_aniso_U_12
    _atom_site_aniso_U_13
    _atom_site_aniso_U_23
    C1 0.042(2) 0.052(3) 0.051(3) -0.006(2) 0.019(2) 0.004(2)
    C2 0.042(2) 0.048(2) 0.049(3) -0.0034(19) 0.017(2) -0.011(2)
    C3 0.043(2) 0.044(2) 0.043(2) 0.0020(18) 0.0214(19) -0.0022(18)
    C4 0.048(2) 0.042(2) 0.042(2) -0.0146(18) 0.0227(19) 0.0100(17)
    C5 0.037(2) 0.071(3) 0.035(2) -0.014(2) 0.0134(17) -0.010(2)
    C6 0.0332(18) 0.050(2) 0.046(2) 0.0070(18) 0.0149(17) -0.0088(19)
    C7 0.037(2) 0.043(2) 0.054(3) 0.0071(18) 0.0238(19) -0.014(2)
    C8 0.040(2) 0.041(2) 0.053(3) 0.0142(18) 0.0167(19) 0.0057(19)
    C9 0.051(2) 0.050(2) 0.0264(19) 0.003(2) 0.0053(17) -0.0123(18)
    C10 0.044(2) 0.036(2) 0.040(2) -0.0233(18) 0.0151(17) 0.0063(17)
    C11 0.054(3) 0.041(2) 0.038(2) -0.006(2) 0.0163(19) -0.0013(18)
    C12 0.0331(19) 0.038(2) 0.043(2) 0.0074(16) 0.0221(16) -0.0088(16)
    C13 0.042(2) 0.046(2) 0.040(2) -0.0041(19) 0.0172(18) -0.0042(18)
    C14 0.048(2) 0.042(2) 0.037(2) -0.0053(19) 0.0103(18) -0.0103(18)
    C15 0.041(2) 0.056(3) 0.032(2) -0.0076(19) 0.0092(17) -0.0133(18)
    C16 0.051(2) 0.045(2) 0.031(2) -0.005(2) 0.0121(17) 0.0038(17)
    C17 0.036(2) 0.046(2) 0.036(2) -0.0121(17) 0.0074(17) -0.0079(17)
    C18 0.047(2) 0.047(2) 0.043(2) -0.0120(19) 0.0108(19) -0.013(2)
    C19 0.049(2) 0.043(2) 0.034(2) -0.0036(19) 0.0128(18) -0.0051(17)
    C20 0.0386(19) 0.036(2) 0.037(2) -0.0144(16) 0.0175(16) 0.0037(16)
    C21 0.055(3) 0.051(3) 0.037(2) -0.004(2) 0.0198(19) 0.0099(19)
    C22 0.046(2) 0.044(2) 0.051(3) 0.0147(19) 0.018(2) -0.0061(19)
    C23 0.044(2) 0.045(2) 0.040(2) 0.0018(19) 0.0095(18) -0.0135(18)
    C24 0.0314(18) 0.052(2) 0.037(2) -0.0043(17) 0.0113(16) -0.0110(18)
    C25 0.050(2) 0.052(3) 0.054(3) 0.013(2) 0.022(2) 0.003(2)
    C26 0.047(2) 0.045(2) 0.049(3) 0.003(2) 0.028(2) 0.005(2)
    C27 0.038(2) 0.046(2) 0.044(2) 0.0001(17) 0.0225(18) 0.0012(18)
    C28 0.050(2) 0.063(3) 0.038(2) -0.011(2) 0.0126(19) -0.009(2)
    C29 0.040(2) 0.047(2) 0.044(2) 0.0067(18) 0.0202(18) -0.0077(18)
    C30 0.0285(16) 0.0339(19) 0.044(2) 0.0102(14) 0.0190(15) -0.0027(16)
    N1 0.0374(17) 0.0327(17) 0.0451(19) -0.0052(14) 0.0045(14) 0.0001(14)
    N2 0.0305(17) 0.045(2) 0.0435(19) -0.0151(15) -0.0034(14) 0.0138(16)
    N3 0.0488(19) 0.0410(19) 0.0321(17) 0.0031(16) 0.0182(14) 0.0002(15)
    N4 0.055(2) 0.0406(19) 0.0303(17) -0.0081(17) 0.0093(16) -0.0039(15)
    N5 0.0338(17) 0.0399(18) 0.0350(18) -0.0151(14) 0.0064(14) -0.0011(14)
    N6 0.043(2) 0.062(2) 0.049(2) -0.0020(18) 0.0230(17) -0.0041(19)
    O1 0.0396(15) 0.0449(17) 0.0474(17) -0.0096(13) 0.0152(13) -0.0059(13)
    O2 0.0434(15) 0.0455(17) 0.0413(16) 0.0001(13) 0.0084(12) 0.0034(14)
_geom_special_details
;
All e.s.d.'s (except the e.s.d. in the dihedral angle between two l.s. planes)
are estimated using the full covariance matrix. The cell e.s.d.'s are taken
into account individually in the estimation of e.s.d.'s in distances, angles
and torsion angles; correlations between e.s.d.'s in cell parameters are only
used when they are defined by crystal symmetry. An approximate (isotropic)
treatment of cell e.s.d.'s is used for estimating e.s.d.'s involving l.s.
planes.
;
loop_
    _geom_bond_atom_site_label_1
    _geom_bond_atom_site_label_2
    _geom_bond_site_symmetry_2
    _geom_bond_distance
    _geom_bond_publ_flag
    C1 C2 . 1.369(7) ?
    C1 C6 . 1.385(7) ?
    C1 H1 . 0.9300 ?
    C2 C3 . 1.400(6) ?
    C2 H2 . 0.9300 ?
    C3 C4 . 1.394(6) ?
    C3 H3 . 0.9300 ?
    C4 C5 . 1.386(6) ?
    C4 H4 . 0.9300 ?
    C5 C6 . 1.397(7) ?
    C5 H5 . 0.9300 ?
    C6 C7 . 1.447(7) ?
    C7 C8 . 1.375(7) ?
    C7 H7 . 0.9300 ?
    C8 C9 . 1.467(6) ?
    C8 H8 . 0.9300 ?
    C9 N1 . 1.273(5) ?
    C9 H9 . 0.9300 ?
    C10 O1 . 1.228(5) ?
    C10 N2 . 1.432(5) ?
    C10 C11 . 1.437(6) ?
    C11 C15 . 1.393(6) ?
    C11 C12 . 1.400(6) ?
    C12 C13 . 1.347(6) ?
    C12 H12 . 0.9300 ?
    C13 N3 . 1.390(6) ?
    C13 H13 . 0.9300 ?
    C14 N3 . 1.362(5) ?
    C14 C15 . 1.390(7) ?
    C14 H14 . 0.9300 ?
    C15 H15 . 0.9300 ?
    C16 C17 . 1.385(6) ?
    C16 C21 . 1.415(7) ?
    C16 H16 . 0.9300 ?
    C17 C18 . 1.379(7) ?
    C17 H17 . 0.9300 ?
    C18 C19 . 1.405(6) ?
    C18 H18 . 0.9300 ?
    C19 C20 . 1.391(6) ?
    C19 H19 . 0.9300 ?
    C20 C21 . 1.391(6) ?
    C20 H20 . 0.9300 ?
    C21 C22 . 1.437(6) ?
    C22 C23 . 1.383(6) ?
    C22 H22 . 0.9300 ?
    C23 C24 . 1.475(6) ?
    C23 H23 . 0.9300 ?
    C24 N4 . 1.287(6) ?
    C24 H24 . 0.9300 ?
    C25 O2 . 1.216(6) ?
    C25 N5 . 1.439(6) ?
    C25 C26 . 1.451(7) ?
    C26 C27 . 1.385(6) ?
    C26 C30 . 1.388(6) ?
    C27 C28 . 1.391(7) ?
    C27 H27 . 0.9300 ?
    C28 N6 . 1.399(7) ?
    C28 H28 . 0.9300 ?
    C29 N6 . 1.368(6) ?
    C29 C30 . 1.384(6) ?
    C29 H29 . 0.9300 ?
    C30 H30 . 0.9300 ?
    N1 N2 . 1.442(5) ?
    N2 H2A . 0.86(5) ?
    N4 N5 . 1.437(5) ?
    N5 H5A . 0.90(5) ?
loop_
    _geom_angle_atom_site_label_1
    _geom_angle_atom_site_label_2
    _geom_angle_atom_site_label_3
    _geom_angle_site_symmetry_1
    _geom_angle_site_symmetry_3
    _geom_angle
    _geom_angle_publ_flag
    C2 C1 C6 . . 119.7(5) ?
    C2 C1 H1 . . 120.1 ?
    C6 C1 H1 . . 120.1 ?
    C1 C2 C3 . . 121.6(4) ?
    C1 C2 H2 . . 119.2 ?
    C3 C2 H2 . . 119.2 ?
    C4 C3 C2 . . 118.4(4) ?
    C4 C3 H3 . . 120.8 ?
    C2 C3 H3 . . 120.8 ?
    C5 C4 C3 . . 120.5(4) ?
    C5 C4 H4 . . 119.8 ?
    C3 C4 H4 . . 119.8 ?
    C4 C5 C6 . . 119.9(4) ?
    C4 C5 H5 . . 120.1 ?
    C6 C5 H5 . . 120.1 ?
    C1 C6 C5 . . 120.0(4) ?
    C1 C6 C7 . . 116.7(5) ?
    C5 C6 C7 . . 123.0(4) ?
    C8 C7 C6 . . 120.0(4) ?
    C8 C7 H7 . . 120.0 ?
    C6 C7 H7 . . 120.0 ?
    C7 C8 C9 . . 116.9(4) ?
    C7 C8 H8 . . 121.5 ?
    C9 C8 H8 . . 121.5 ?
    N1 C9 C8 . . 111.1(4) ?
    N1 C9 H9 . . 124.4 ?
    C8 C9 H9 . . 124.4 ?
    O1 C10 N2 . . 118.5(4) ?
    O1 C10 C11 . . 119.7(4) ?
    N2 C10 C11 . . 121.7(4) ?
    C15 C11 C12 . . 119.1(4) ?
    C15 C11 C10 . . 119.5(4) ?
    C12 C11 C10 . . 120.7(4) ?
    C13 C12 C11 . . 119.1(4) ?
    C13 C12 H12 . . 120.4 ?
    C11 C12 H12 . . 120.4 ?
    C12 C13 N3 . . 122.8(4) ?
    C12 C13 H13 . . 118.6 ?
    N3 C13 H13 . . 118.6 ?
    N3 C14 C15 . . 121.0(4) ?
    N3 C14 H14 . . 119.5 ?
    C15 C14 H14 . . 119.5 ?
    C14 C15 C11 . . 119.7(4) ?
    C14 C15 H15 . . 120.1 ?
    C11 C15 H15 . . 120.1 ?
    C17 C16 C21 . . 119.6(4) ?
    C17 C16 H16 . . 120.2 ?
    C21 C16 H16 . . 120.2 ?
    C18 C17 C16 . . 120.9(4) ?
    C18 C17 H17 . . 119.6 ?
    C16 C17 H17 . . 119.6 ?
    C17 C18 C19 . . 119.6(4) ?
    C17 C18 H18 . . 120.2 ?
    C19 C18 H18 . . 120.2 ?
    C20 C19 C18 . . 120.3(4) ?
    C20 C19 H19 . . 119.9 ?
    C18 C19 H19 . . 119.9 ?
    C21 C20 C19 . . 119.9(4) ?
    C21 C20 H20 . . 120.1 ?
    C19 C20 H20 . . 120.1 ?
    C20 C21 C16 . . 119.7(4) ?
    C20 C21 C22 . . 116.2(4) ?
    C16 C21 C22 . . 124.1(4) ?
    C23 C22 C21 . . 119.7(4) ?
    C23 C22 H22 . . 120.1 ?
    C21 C22 H22 . . 120.1 ?
    C22 C23 C24 . . 109.2(4) ?
    C22 C23 H23 . . 125.4 ?
    C24 C23 H23 . . 125.4 ?
    N4 C24 C23 . . 109.7(4) ?
    N4 C24 H24 . . 125.1 ?
    C23 C24 H24 . . 125.1 ?
    O2 C25 N5 . . 121.8(5) ?
    O2 C25 C26 . . 124.4(4) ?
    N5 C25 C26 . . 113.8(4) ?
    C27 C26 C30 . . 120.0(4) ?
    C27 C26 C25 . . 123.7(4) ?
    C30 C26 C25 . . 115.6(4) ?
    C26 C27 C28 . . 119.9(4) ?
    C26 C27 H27 . . 120.1 ?
    C28 C27 H27 . . 120.1 ?
    C27 C28 N6 . . 119.3(4) ?
    C27 C28 H28 . . 120.3 ?
    N6 C28 H28 . . 120.3 ?
    N6 C29 C30 . . 120.1(4) ?
    N6 C29 H29 . . 120.0 ?
    C30 C29 H29 . . 120.0 ?
    C29 C30 C26 . . 120.2(4) ?
    C29 C30 H30 . . 119.9 ?
    C26 C30 H30 . . 119.9 ?
    C9 N1 N2 . . 108.8(4) ?
    C10 N2 N1 . . 118.8(3) ?
    C10 N2 H2A . . 121(3) ?
    N1 N2 H2A . . 121(3) ?
    C14 N3 C13 . . 118.2(4) ?
    C24 N4 N5 . . 114.5(3) ?
    N4 N5 C25 . . 117.7(4) ?
    N4 N5 H5A . . 108(3) ?
    C25 N5 H5A . . 108(3) ?
    C29 N6 C28 . . 120.5(4) ?
loop_
    _geom_hbond_atom_site_label_D
    _geom_hbond_atom_site_label_H
    _geom_hbond_atom_site_label_A
    _geom_hbond_site_symmetry_A
    _geom_hbond_distance_DH
    _geom_hbond_distance_HA
    _geom_hbond_distance_DA
    _geom_hbond_angle_DHA
    N2 H2A O2 1_565 0.86(5) 2.19(5) 3.050(6) 174(3)
