# Supplementary material for: N′-(3-Phenyl­allyl­idene)isonicotino­hydrazide
Source: Acta Crystallogr Sect E Struct Rep Online. 2008 Aug 20;64(Pt 9):o1789. doi: 10.1107/S1600536808026287 (PMC2960596; doi:10.1107/S1600536808026287)
Supplement: Supplementary file 2 [file e-64-o1789-Isup2.hkl]

# 
# h,k,l, Fc-squared, Fo-squared, sigma(Fo-squared) and status flag 
# 
data_I
_shelx_title ' yy                       Pc' 
_shelx_refln_list_code          4 
_shelx_F_calc_maximum      277.91 
_exptl_crystal_F_000       528.00 
_reflns_d_resolution_high  0.7634 
 
loop_ 
 _symmetry_equiv_pos_as_xyz 
 'x, y, z' 
 'x, -y, z+1/2' 
 
_cell_length_a    12.6080 
_cell_length_b    11.0230 
_cell_length_c    10.0440 
_cell_angle_alpha  90.000 
_cell_angle_beta  105.940 
_cell_angle_gamma  90.000 
 
_shelx_F_squared_multiplier     1.000 
 
loop_ 
 _refln_index_h 
 _refln_index_k 
 _refln_index_l 
 _refln_F_squared_calc 
 _refln_F_squared_meas 
 _refln_F_squared_sigma 
 _refln_observed_status 
   1   0   0      998.80     1013.95      3.80 o 
   2   0   0      361.98      416.63      7.60 o 
   3   0   0      424.08      426.39      5.15 o 
   4   0   0      543.58      557.81      3.65 o 
   5   0   0     1290.63     1240.79     10.26 o 
   6   0   0       52.69       63.15     16.63 o 
   7   0   0      489.94      462.31      3.15 o 
   8   0   0      118.64      138.69      3.27 o 
   9   0   0      227.59      215.60      3.12 o 
  10   0   0       68.51       98.67      5.82 o 
  11   0   0      180.94      171.36      4.54 o 
  12   0   0        1.75        8.49      6.19 o 
  13   0   0      140.47      123.94     23.76 o 
  14   0   0      158.26      172.56     26.83 o 
  15   0   0       33.96       33.18     10.73 o 
   0   1   0      160.29      160.74      1.95 o 
   1   1   0      148.10      164.93      3.15 o 
   2   1   0     2264.01     2200.78     12.62 o 
   3   1   0     1659.00     1615.22     28.41 o 
   4   1   0      160.86      178.96      9.05 o 
   5   1   0      195.84      202.37      8.88 o 
   6   1   0      149.63      149.05      3.88 o 
   7   1   0      117.88      117.79      1.70 o 
   8   1   0      183.56      177.67      9.04 o 
   9   1   0       32.73       28.97      1.13 o 
  10   1   0       62.91       60.36      7.01 o 
  11   1   0       84.46       87.91      3.76 o 
  12   1   0       35.60       30.10      3.04 o 
  13   1   0       94.44       90.44      6.73 o 
  14   1   0       23.29       37.48      6.36 o 
  15   1   0       20.10       18.31      9.24 o 
   0   2   0     6472.05     6241.95     45.18 o 
   1   2   0     4023.43     3966.73     24.30 o 
   2   2   0      483.08      494.31      4.66 o 
   3   2   0     1454.18     1466.80     37.05 o 
   4   2   0      105.19      106.49      4.63 o 
   5   2   0      395.58      410.44      5.92 o 
   6   2   0      197.02      183.50      3.62 o 
   7   2   0      185.38      175.29      6.89 o 
   8   2   0      252.98      278.62      8.21 o 
   9   2   0      126.11      113.44      3.81 o 
  10   2   0       23.28       27.63      4.65 o 
  11   2   0      134.49      138.75      6.73 o 
  12   2   0        3.44       11.45      1.79 o 
  13   2   0       16.60       15.85      4.82 o 
  14   2   0      227.53      196.01      6.16 o 
  15   2   0       50.87       41.32      1.45 o 
   0   3   0      482.36      489.72      6.95 o 
   1   3   0      584.32      575.92      4.26 o 
   2   3   0     1003.05     1009.86      4.63 o 
   3   3   0     2657.78     2588.25     29.33 o 
   4   3   0       37.11       47.37      1.42 o 
   5   3   0        0.12        0.39      2.09 o 
   6   3   0       20.36       28.63     10.75 o 
   7   3   0       10.53       19.40      2.05 o 
   8   3   0      171.13      163.72      2.50 o 
   9   3   0      113.77      133.97      8.77 o 
  10   3   0       65.53       57.34      2.53 o 
  11   3   0       43.00       43.44      2.03 o 
  12   3   0        0.42        5.98      4.49 o 
  13   3   0       51.17       51.12      5.07 o 
  14   3   0       38.77       33.50      4.55 o 
  15   3   0       20.50       23.52      6.39 o 
   0   4   0     3159.33     2985.20     20.64 o 
   1   4   0       86.45       96.31      8.94 o 
   2   4   0       89.61       92.65      9.33 o 
   3   4   0      253.22      243.56      9.41 o 
   4   4   0      548.73      572.86      4.83 o 
   5   4   0      532.35      525.59      2.81 o 
   6   4   0       16.41       17.29      4.90 o 
   7   4   0       58.04       54.47     17.44 o 
   8   4   0       66.29       74.56      3.18 o 
   9   4   0        9.58       27.21      4.56 o 
  10   4   0       19.81       24.53      3.06 o 
  11   4   0       25.41       32.78      3.87 o 
  12   4   0       64.75       63.05      4.02 o 
  13   4   0       47.52       55.10      3.67 o 
  14   4   0       41.88       39.14      4.46 o 
  15   4   0        1.26        1.11      0.18 o 
   0   5   0      159.43      168.49      6.61 o 
   1   5   0      432.85      394.34      7.82 o 
   2   5   0      372.07      372.98      6.00 o 
   3   5   0      103.60      119.47      3.78 o 
   4   5   0      134.29      145.30      2.79 o 
   5   5   0       81.97       96.94      6.58 o 
   6   5   0      450.07      423.89     17.23 o 
   7   5   0      407.87      394.92     12.40 o 
   8   5   0       36.84       36.99      3.67 o 
   9   5   0       39.66       52.21      3.54 o 
  10   5   0       28.85       30.37      1.44 o 
  11   5   0       68.09       57.11      1.44 o 
  12   5   0        4.92        6.97      5.41 o 
  13   5   0       36.35       37.03      3.25 o 
  14   5   0        9.65       10.41      2.93 o 
   0   6   0      302.05      296.56      8.02 o 
   1   6   0      318.04      330.79      3.49 o 
   2   6   0       57.40       72.17      3.52 o 
   3   6   0       18.69       20.06      1.85 o 
   4   6   0      511.61      480.36      8.06 o 
   5   6   0       29.90       34.63      3.90 o 
   6   6   0      268.49      270.53      4.23 o 
   7   6   0       75.04       76.91      1.42 o 
   8   6   0      207.47      195.91      2.87 o 
   9   6   0      126.64      109.46      3.42 o 
  10   6   0      100.64       96.83      5.21 o 
  11   6   0      127.11      122.50      6.34 o 
  12   6   0        3.19       16.29      6.59 o 
  13   6   0       20.62       22.36      1.65 o 
  14   6   0        2.64        7.88      1.72 o 
   0   7   0       90.82       91.68      2.02 o 
   1   7   0      298.46      305.01      3.82 o 
   2   7   0       70.81       67.96      3.79 o 
   3   7   0      151.40      157.76      4.84 o 
   4   7   0      411.33      377.13      9.35 o 
   5   7   0       52.52       51.17      2.15 o 
   6   7   0      264.02      266.73      9.99 o 
   7   7   0       97.07      105.76      5.41 o 
   8   7   0      268.11      260.62      4.12 o 
   9   7   0       32.19       41.54      3.74 o 
  10   7   0        8.88       11.48      0.45 o 
  11   7   0       26.00       28.91      3.99 o 
  12   7   0       24.39       30.15      7.48 o 
  13   7   0        4.43        6.16      4.00 o 
   0   8   0       17.70       25.16      6.12 o 
   1   8   0       32.55       31.20      4.10 o 
   2   8   0       86.64       90.63      9.95 o 
   3   8   0      117.00      116.53      5.90 o 
   4   8   0       35.48       44.79      2.40 o 
   5   8   0       79.63       75.32      0.60 o 
   6   8   0       77.42       94.57      9.59 o 
   7   8   0       20.24       20.25      4.98 o 
   8   8   0      285.12      263.56      3.30 o 
   9   8   0        6.48        6.80      1.11 o 
  10   8   0       20.08       15.95      8.00 o 
  11   8   0        2.87        7.47      5.09 o 
  12   8   0       41.50       42.18      2.90 o 
  13   8   0       28.25       37.72      7.45 o 
   0   9   0        1.22        0.25      4.53 o 
   1   9   0      317.40      299.30      8.18 o 
   2   9   0       82.95       89.94      5.10 o 
   3   9   0       12.79       14.69      3.94 o 
   4   9   0       14.95       17.83      1.62 o 
   5   9   0      163.08      177.51      5.78 o 
   6   9   0       51.41       54.16      3.95 o 
   7   9   0       31.59       31.85      5.02 o 
   8   9   0      102.99       98.46      3.13 o 
   9   9   0       49.71       58.91      5.46 o 
  10   9   0        2.71        6.35      3.85 o 
  11   9   0        1.71       10.71      8.27 o 
  12   9   0        0.24        5.84      3.86 o 
   0  10   0        0.16        3.24     15.06 o 
   1  10   0      309.35      306.39      3.18 o 
   2  10   0       26.06       26.64      1.46 o 
   3  10   0       48.78       42.27      2.04 o 
   4  10   0       20.47       23.21      1.18 o 
   5  10   0       13.87       11.74      0.39 o 
   6  10   0        8.55       11.83      1.91 o 
   7  10   0       93.09       77.60      1.79 o 
   8  10   0       24.71       31.28      3.25 o 
   9  10   0       45.26       37.46      2.36 o 
  10  10   0        6.41       13.07      4.02 o 
  11  10   0       16.77       16.42      4.55 o 
   0  11   0       50.87       74.24     10.91 o 
   1  11   0      156.53      149.35      5.20 o 
   2  11   0        5.62        7.17      2.25 o 
   3  11   0       52.85       45.37      1.16 o 
   4  11   0        3.86        7.07      2.10 o 
   5  11   0        1.93        5.45      4.09 o 
   6  11   0       28.18       37.07      5.37 o 
   7  11   0        1.83        3.96      2.89 o 
   8  11   0       14.92       16.67      6.11 o 
   9  11   0        1.42       10.69      5.55 o 
  10  11   0        6.25        8.65      7.22 o 
   0  12   0      213.16      206.09      3.27 o 
   1  12   0       21.40       26.44      4.31 o 
   2  12   0       35.09       36.48      3.35 o 
   3  12   0       25.99       23.83      3.27 o 
   4  12   0       10.00       10.86      4.71 o 
   5  12   0       22.53       21.86      1.47 o 
   6  12   0       12.90       13.71      2.80 o 
   7  12   0        9.70        7.67      1.09 o 
   8  12   0       48.01       42.76      4.31 o 
   0  13   0        0.06        1.18      3.03 o 
   1  13   0        6.06        4.19      0.38 o 
   2  13   0        9.03       12.39      1.09 o 
   3  13   0       12.58       10.64      0.15 o 
   4  13   0       14.33       18.26      3.64 o 
   5  13   0       25.98       27.58      5.29 o 
   6  13   0        4.45        8.10      2.86 o 
   0  14   0        8.13       11.85      6.06 o 
   1  14   0        5.04        6.39      8.57 o 
   2  14   0        5.30        8.45      2.95 o 
   3  14   0        0.53        2.00      1.07 o 
 -16   1   1        6.24        9.52      4.30 o 
 -15   1   1       23.86       23.89      5.80 o 
 -14   1   1       29.62       30.57      3.46 o 
 -13   1   1       35.15       36.04      3.46 o 
 -12   1   1        2.56        5.58      4.46 o 
 -11   1   1       24.27       27.13      3.07 o 
 -10   1   1       95.36       95.64      2.60 o 
  -9   1   1      108.62      104.80      1.58 o 
  -8   1   1       60.12       70.22      2.65 o 
  -7   1   1       69.47       81.34      6.88 o 
  -6   1   1       49.43       50.36      2.38 o 
  -5   1   1      396.12      400.00     10.23 o 
  -4   1   1     6605.07     6400.67     13.92 o 
  -3   1   1     1107.01     1062.21     29.49 o 
  -2   1   1      144.87      142.34     18.22 o 
  -1   1   1      585.31      632.39      7.44 o 
   0   1   1     1968.27     1990.18     32.39 o 
   1   1   1     3706.10     3680.96     38.12 o 
   2   1   1     1645.16     1635.02     13.95 o 
   3   1   1      413.99      421.10      3.13 o 
   4   1   1      156.10      164.52      8.26 o 
   5   1   1      306.34      293.48     12.00 o 
   6   1   1      357.28      331.01     10.30 o 
   7   1   1      302.08      286.01      6.17 o 
   8   1   1        9.64       25.76      2.75 o 
   9   1   1      118.89      128.57      3.27 o 
  10   1   1       43.10       40.54      1.93 o 
  11   1   1       57.98       63.34      3.56 o 
  12   1   1      112.61      113.92      1.19 o 
  13   1   1        9.99       11.42      1.39 o 
  14   1   1        8.20       21.50      5.76 o 
  15   1   1       13.62       22.36      4.32 o 
 -16   2   1       20.77       14.51      5.36 o 
 -15   2   1       48.37       48.83      4.89 o 
 -14   2   1       14.62       10.36      3.55 o 
 -13   2   1       17.77       14.15      1.97 o 
 -12   2   1       10.38       10.58      1.76 o 
 -11   2   1        3.63       17.79      3.13 o 
 -10   2   1       14.09       23.38      4.55 o 
  -9   2   1      212.40      225.83      3.19 o 
  -8   2   1      375.51      389.72      9.05 o 
  -7   2   1      916.40      891.95      9.56 o 
  -6   2   1       92.13      105.41     11.63 o 
  -5   2   1      254.08      261.40      8.19 o 
  -4   2   1      206.16      188.64      4.19 o 
  -3   2   1     4442.80     4309.70     26.90 o 
  -2   2   1    10183.51    10121.68     25.18 o 
  -1   2   1    12005.02    11994.32     21.71 o 
   0   2   1     1085.50     1062.08     37.22 o 
   1   2   1      403.34      414.26      5.24 o 
   2   2   1      306.39      331.06      7.12 o 
   3   2   1      266.48      281.69     12.12 o 
   4   2   1     1088.50     1135.59     15.80 o 
   5   2   1      924.36      946.20     38.15 o 
   6   2   1      735.28      704.67      4.50 o 
   7   2   1      124.69      125.38      2.08 o 
   8   2   1       19.05       17.26      1.81 o 
   9   2   1        0.65        3.55      4.02 o 
  10   2   1       51.09       42.14      4.08 o 
  11   2   1        3.95        6.62      1.43 o 
  12   2   1      139.56      121.51      2.74 o 
  13   2   1       97.17      116.15      4.30 o 
  14   2   1        6.63       13.56      2.54 o 
  15   2   1        7.74       11.16      3.48 o 
 -15   3   1        8.18        8.84      0.92 o 
 -14   3   1       10.23       16.14      4.64 o 
 -13   3   1       25.38       27.02      1.07 o 
 -12   3   1       13.07       18.27      3.94 o 
 -11   3   1      109.18      106.80      2.54 o 
 -10   3   1        1.03        4.91      2.61 o 
  -9   3   1      253.16      231.23     14.18 o 
  -8   3   1      237.89      266.44      4.90 o 
  -7   3   1       68.59       71.28      3.61 o 
  -6   3   1      229.60      222.38      7.20 o 
  -5   3   1      298.66      269.25     13.54 o 
  -4   3   1      453.13      488.16      5.97 o 
  -3   3   1      934.75      925.14      5.37 o 
  -2   3   1      186.34      216.14      4.38 o 
  -1   3   1      963.31      952.07     54.00 o 
   0   3   1      299.42      329.31      4.54 o 
   1   3   1      486.75      503.72      8.46 o 
   2   3   1       38.35       33.08      2.04 o 
   3   3   1       86.54       90.87      8.40 o 
   4   3   1       60.21       55.97      0.87 o 
   5   3   1     1060.22     1080.63     18.59 o 
   6   3   1      876.50      819.84      5.65 o 
   7   3   1       53.47       50.99     10.91 o 
   8   3   1      105.77      104.74      6.47 o 
   9   3   1       44.60       57.80      2.06 o 
  10   3   1       82.84       94.60      5.04 o 
  11   3   1       65.28       86.94      4.20 o 
  12   3   1       20.56       22.04      3.20 o 
  13   3   1        1.42        7.59      2.95 o 
  14   3   1       11.15       13.82      4.19 o 
  15   3   1       28.33       27.11      1.73 o 
 -15   4   1       38.89       47.15      6.10 o 
 -14   4   1        4.03       11.11      2.50 o 
 -13   4   1        4.40       10.40      3.12 o 
 -12   4   1        7.49        7.87      1.66 o 
 -11   4   1       10.93       13.66      2.42 o 
 -10   4   1       16.90       15.46      2.49 o 
  -9   4   1       29.52       34.06      2.41 o 
  -8   4   1      230.65      242.55      8.02 o 
  -7   4   1        5.97        4.30      2.15 o 
  -6   4   1      131.90      143.13      9.11 o 
  -5   4   1      530.51      526.41     10.25 o 
  -4   4   1      171.68      176.55      8.99 o 
  -3   4   1      217.39      202.59      3.14 o 
  -2   4   1      437.68      461.03      9.53 o 
  -1   4   1      340.33      322.17     10.12 o 
   0   4   1        0.31       34.32      8.12 o 
   1   4   1      220.57      224.89      7.36 o 
   2   4   1      329.84      356.22      2.22 o 
   3   4   1      443.17      438.34      7.64 o 
   4   4   1      237.11      230.77      9.72 o 
   5   4   1      255.71      263.02      8.53 o 
   6   4   1       10.87        7.96      3.97 o 
   7   4   1       87.42       84.92      8.15 o 
   8   4   1       50.26       56.14      2.93 o 
   9   4   1       42.76       37.30      2.58 o 
  10   4   1       96.15       87.70      2.33 o 
  11   4   1       30.39       27.68      1.44 o 
  12   4   1       45.13       44.61      3.19 o 
  13   4   1       36.02       34.03      3.14 o 
  14   4   1        9.19        4.95      0.92 o 
 -15   5   1        5.80        7.34      1.18 o 
 -14   5   1       17.30       12.91      1.71 o 
 -13   5   1        1.97        5.74      1.43 o 
 -12   5   1       32.93       36.71      5.94 o 
 -11   5   1       30.48       32.56      2.76 o 
 -10   5   1        5.12       38.76     11.50 o 
  -9   5   1      226.94      221.85      4.98 o 
  -8   5   1       30.83       36.48      1.04 o 
  -7   5   1       83.78      105.42     10.07 o 
  -6   5   1      292.43      286.69      8.00 o 
  -5   5   1      586.37      543.07     14.86 o 
  -4   5   1       27.15       26.86      1.64 o 
  -3   5   1      153.02      153.05      9.78 o 
  -2   5   1      198.35      231.18      3.38 o 
  -1   5   1      298.29      310.19      3.66 o 
   0   5   1      583.71      547.24     11.75 o 
   1   5   1      176.43      169.94      1.19 o 
   2   5   1      877.87      868.78     19.35 o 
   3   5   1      525.09      466.22      9.73 o 
   4   5   1      115.46      117.57      3.20 o 
   5   5   1       66.76       80.83      1.22 o 
   6   5   1      233.08      229.58      7.10 o 
   7   5   1       24.88       33.29      6.79 o 
   8   5   1       19.96       22.24      1.97 o 
   9   5   1       26.66       29.80      2.49 o 
  10   5   1       80.33       79.57      2.67 o 
  11   5   1       29.76       28.78      6.88 o 
  12   5   1       26.78       29.26      3.60 o 
  13   5   1       15.05       17.10      4.78 o 
  14   5   1        7.59       15.81      2.48 o 
 -14   6   1        2.80        5.01      5.44 o 
 -13   6   1       19.42       21.78      2.58 o 
 -12   6   1        5.21       17.81      3.27 o 
 -11   6   1        4.26        4.94      0.89 o 
 -10   6   1       45.10       47.88      5.50 o 
  -9   6   1      132.71      137.09      7.58 o 
  -8   6   1       50.31       56.64      3.15 o 
  -7   6   1      107.53      107.05      3.54 o 
  -6   6   1        7.39       18.69      5.96 o 
  -5   6   1       47.58       49.58      9.05 o 
  -4   6   1       21.67       24.36      1.11 o 
  -3   6   1      209.32      220.28      3.85 o 
  -2   6   1      418.84      419.41      3.41 o 
  -1   6   1      541.29      503.80      5.03 o 
   0   6   1       22.99       23.01      2.96 o 
   1   6   1       99.17      100.94      2.78 o 
   2   6   1       14.11       18.82      4.46 o 
   3   6   1        2.25        4.37      0.45 o 
   4   6   1       31.29       42.02      3.58 o 
   5   6   1      114.14      122.34      2.03 o 
   6   6   1      171.51      188.99      6.44 o 
   7   6   1       17.51       23.08      2.33 o 
   8   6   1       30.96       28.27      2.58 o 
   9   6   1       21.07       33.78      6.24 o 
  10   6   1       69.64       70.71     15.38 o 
  11   6   1        4.15       10.00      2.78 o 
  12   6   1       20.27       22.59      7.08 o 
  13   6   1       14.19       23.72      4.74 o 
  14   6   1        8.37       13.77      2.80 o 
 -14   7   1       23.26       18.58      0.91 o 
 -13   7   1       14.70       14.23      2.48 o 
 -12   7   1       21.50       23.69      5.06 o 
 -11   7   1       28.17       30.86      6.35 o 
 -10   7   1        7.34       10.47      6.26 o 
  -9   7   1       66.45       63.53      2.32 o 
  -8   7   1       31.33       33.85      1.87 o 
  -7   7   1      283.41      293.09      5.43 o 
  -6   7   1       21.74       17.03      1.85 o 
  -5   7   1      128.91      151.61      8.91 o 
  -4   7   1       56.38       56.66      3.04 o 
  -3   7   1      126.72      135.74      5.52 o 
  -2   7   1      134.63      128.43      8.51 o 
  -1   7   1        5.45        7.78      2.73 o 
   0   7   1       26.21       24.79      4.05 o 
   1   7   1       73.13       97.11      6.32 o 
   2   7   1      118.18      128.55      4.93 o 
   3   7   1       55.04       46.79      9.52 o 
   4   7   1      310.72      285.38      3.77 o 
   5   7   1       64.90       82.13      8.93 o 
   6   7   1      195.09      193.76      6.82 o 
   7   7   1        0.42       12.07      3.89 o 
   8   7   1       55.94       60.00      4.40 o 
   9   7   1       26.41       27.47      3.99 o 
  10   7   1       63.64       59.10      6.87 o 
  11   7   1       12.37       22.61      7.14 o 
  12   7   1        8.77       14.04      6.02 o 
  13   7   1        4.33        3.95      4.59 o 
 -13   8   1       29.92       29.78      3.15 o 
 -12   8   1       16.56       23.41      2.72 o 
 -11   8   1        4.02        6.78      1.38 o 
 -10   8   1       11.56       16.26      7.09 o 
  -9   8   1       30.10       28.32      3.92 o 
  -8   8   1       21.07       18.61      1.39 o 
  -7   8   1      164.75      138.87     14.07 o 
  -6   8   1       96.39       88.55      2.43 o 
  -5   8   1      205.09      184.35      3.98 o 
  -4   8   1       34.99       38.49      2.50 o 
  -3   8   1      333.60      286.16      8.04 o 
  -2   8   1       22.90       49.15      6.56 o 
  -1   8   1       20.35       21.23      3.01 o 
   0   8   1      129.60      140.46      4.02 o 
   1   8   1       87.38      100.03      2.52 o 
   2   8   1      265.84      271.52      2.88 o 
   3   8   1      139.93      140.99      3.90 o 
   4   8   1      235.57      214.93      3.46 o 
   5   8   1       84.34       89.79      6.33 o 
   6   8   1       36.50       40.83      5.60 o 
   7   8   1       28.32       33.85      4.21 o 
   8   8   1       54.68       65.34      4.74 o 
   9   8   1       14.07       19.93      1.84 o 
  10   8   1       15.82       20.01      3.85 o 
  11   8   1       15.81       13.13      0.19 o 
  12   8   1       12.98       15.31      1.80 o 
 -12   9   1       20.76       24.13      2.30 o 
 -11   9   1       16.66       14.28      0.87 o 
 -10   9   1       23.47       33.00      5.28 o 
  -9   9   1        4.78       14.52      2.95 o 
  -8   9   1       50.17       46.99      4.21 o 
  -7   9   1      130.42      128.28      7.14 o 
  -6   9   1      117.72      107.35      0.87 o 
  -5   9   1        5.67       15.07      1.75 o 
  -4   9   1       20.94       20.81      2.34 o 
  -3   9   1      131.96      135.17      8.28 o 
  -2   9   1      107.49      112.04      2.99 o 
  -1   9   1       58.42       66.10      3.45 o 
   0   9   1      203.61      183.60      9.07 o 
   1   9   1       33.00       36.84      2.17 o 
   2   9   1       24.61       22.04      2.14 o 
   3   9   1      100.39      110.09      3.15 o 
   4   9   1      216.74      221.52      3.20 o 
   5   9   1       56.19       76.83      9.71 o 
   6   9   1       86.24       79.97      5.89 o 
   7   9   1       85.79       78.85      2.61 o 
   8   9   1       38.68       45.21      5.35 o 
   9   9   1       15.64       13.96      2.98 o 
  10   9   1        8.03        9.22      1.11 o 
  11   9   1       20.61       18.67      1.87 o 
 -11  10   1        9.85       10.24      3.50 o 
 -10  10   1       30.95       34.94      4.95 o 
  -9  10   1       29.09       37.51      5.28 o 
  -8  10   1       13.53       17.41      5.62 o 
  -7  10   1       50.22       54.27      4.28 o 
  -6  10   1        9.00       17.77      2.62 o 
  -5  10   1        2.53        2.30      0.55 o 
  -4  10   1       97.98      128.20     13.79 o 
  -3  10   1       44.92       37.79      3.59 o 
  -2  10   1       64.54       56.74      4.52 o 
  -1  10   1      238.64      225.97      7.34 o 
   0  10   1       50.83       38.03      1.09 o 
   1  10   1       69.15       68.63      3.08 o 
   2  10   1        1.30        2.57      1.03 o 
   3  10   1       26.49       34.39      3.52 o 
   4  10   1      146.92      136.63     15.03 o 
   5  10   1       32.64       29.10      7.09 o 
   6  10   1       22.11       25.32      3.42 o 
   7  10   1       84.76       81.78      5.07 o 
   8  10   1       21.83       25.34      3.55 o 
   9  10   1        2.29        4.31      1.34 o 
  10  10   1        6.40        5.23      0.72 o 
 -10  11   1        1.20        8.99      4.90 o 
  -9  11   1       32.38       28.00      1.39 o 
  -8  11   1       30.16       25.61      4.13 o 
  -7  11   1       39.55       44.60      6.45 o 
  -6  11   1        5.59       13.29      4.97 o 
  -5  11   1       13.10       13.95      5.35 o 
  -4  11   1       28.37       26.72      1.12 o 
  -3  11   1       57.90       57.52      3.16 o 
  -2  11   1      106.91       95.70      6.74 o 
  -1  11   1      208.88      200.90     10.44 o 
   0  11   1        6.82       11.96      5.07 o 
   1  11   1       83.19       66.63      0.13 o 
   2  11   1        8.39        5.85      1.51 o 
   3  11   1        2.97        9.65      3.19 o 
   4  11   1       21.63       19.08      1.70 o 
   5  11   1       24.67       27.73      2.20 o 
   6  11   1       27.93       29.50      4.70 o 
   7  11   1        0.51        3.09      2.96 o 
   8  11   1        5.64       17.99      5.81 o 
   9  11   1        4.70        7.70      3.50 o 
  -8  12   1       18.09       17.93      5.50 o 
  -7  12   1       33.31       42.21      5.42 o 
  -6  12   1        3.25        7.53      2.19 o 
  -5  12   1        4.38       12.82      6.16 o 
  -4  12   1        5.03       18.67      7.02 o 
  -3  12   1       21.50       22.38      2.65 o 
  -2  12   1       31.28       38.49      7.50 o 
  -1  12   1        3.06       24.61      9.71 o 
   0  12   1       20.40       18.83      0.06 o 
   1  12   1       19.39       21.36      3.62 o 
   2  12   1        2.73        7.35      9.97 o 
   3  12   1        0.09        1.67      1.76 o 
   4  12   1       14.63       12.46      4.38 o 
   5  12   1       23.33       25.48      2.12 o 
   6  12   1       22.14       22.31      6.19 o 
   7  12   1        0.13        0.41      3.01 o 
   8  12   1        5.48       12.76      5.00 o 
  -6  13   1        0.22        4.67      6.12 o 
  -5  13   1        3.12        5.04      2.62 o 
  -4  13   1       21.92       17.56      1.06 o 
  -3  13   1       26.43       27.41      1.28 o 
  -2  13   1       49.52       59.94      7.54 o 
  -1  13   1       15.58       14.56      1.05 o 
   0  13   1       20.82       22.73      0.97 o 
   1  13   1       10.58       12.86      5.16 o 
   2  13   1        1.72        5.18      6.22 o 
   3  13   1        0.53        3.27      4.22 o 
   4  13   1        9.78       13.94      2.75 o 
   5  13   1        0.02        2.06      4.83 o 
   6  13   1       13.87       14.09      1.09 o 
  -3  14   1        3.84        3.97      4.29 o 
  -2  14   1        0.14        5.00      7.95 o 
  -1  14   1        0.72        2.20      1.49 o 
   0  14   1       17.82       22.73      6.47 o 
   1  14   1       12.09       13.85      5.06 o 
   2  14   1       17.05       25.69      3.80 o 
 -16   0   2        7.28       10.64     12.15 o 
 -15   0   2       24.12       20.88      3.58 o 
 -14   0   2       68.76       67.48      3.54 o 
 -13   0   2       10.13       14.37      2.43 o 
 -12   0   2      131.62      117.88      6.27 o 
 -11   0   2      141.80      143.14      6.55 o 
 -10   0   2       45.83       44.07      4.17 o 
  -9   0   2       12.21       11.82      3.41 o 
  -8   0   2     1310.80     1318.87     11.08 o 
  -7   0   2      155.64      174.28      4.01 o 
  -6   0   2      157.69      159.44      3.89 o 
  -5   0   2      209.20      224.97      2.09 o 
  -4   0   2      396.75      403.31      8.67 o 
  -3   0   2    77235.29    74392.78    184.17 o 
  -2   0   2     5666.08     5684.46      9.03 o 
  -1   0   2     1687.20     1780.47      9.36 o 
   1   0   2     1024.25     1011.96     23.82 o 
   2   0   2      601.18      609.43      7.67 o 
   3   0   2      265.78      281.73     14.41 o 
   4   0   2      865.87      796.04      6.41 o 
   5   0   2     1858.54     1839.22     28.52 o 
   6   0   2      198.50      193.52     11.10 o 
   7   0   2      248.08      230.98     12.33 o 
   8   0   2       73.73       68.19      2.07 o 
   9   0   2        5.28        6.22      1.83 o 
  10   0   2      190.62      223.98      6.05 o 
  11   0   2      573.09      487.14      3.44 o 
  12   0   2      123.71      106.08      2.39 o 
  13   0   2       55.83       64.18      3.64 o 
  14   0   2        5.37       17.91      6.09 o 
  15   0   2       16.92       32.45     12.24 o 
 -16   1   2       35.13       38.77      2.11 o 
 -15   1   2        3.56        7.88      4.12 o 
 -14   1   2       33.83       36.24      4.50 o 
 -13   1   2       62.31       53.47      5.54 o 
 -12   1   2        9.65       18.12      2.64 o 
 -11   1   2      122.18      121.74      2.44 o 
 -10   1   2      158.06      149.48      4.95 o 
  -9   1   2      147.54      132.73     14.42 o 
  -8   1   2      291.27      269.78      4.98 o 
  -7   1   2      151.05      145.48      9.96 o 
  -6   1   2      460.20      478.46      4.11 o 
  -5   1   2      549.46      529.52      6.40 o 
  -4   1   2      230.86      238.18      7.44 o 
  -3   1   2      467.06      489.24      4.41 o 
  -2   1   2      571.20      537.65      2.05 o 
  -1   1   2      601.59      566.26      2.28 o 
   0   1   2     1185.07     1161.02     28.41 o 
   1   1   2      531.56      540.96      5.93 o 
   2   1   2      225.36      252.21      7.10 o 
   3   1   2       94.09      117.37     11.64 o 
   4   1   2       11.21       34.79      4.23 o 
   5   1   2      857.08      814.14      2.86 o 
   6   1   2       14.17       18.47      1.69 o 
   7   1   2       49.15       51.39      2.77 o 
   8   1   2      101.27      122.32      4.36 o 
   9   1   2      156.53      169.94      7.74 o 
  10   1   2       86.91       94.30      2.63 o 
  11   1   2      135.24      144.88      3.88 o 
  12   1   2       78.73       72.21      2.18 o 
  13   1   2       29.42       26.85      2.66 o 
  14   1   2       30.89       33.45      4.51 o 
 -16   2   2        8.72       15.35      2.40 o 
 -15   2   2       13.12       21.63      4.84 o 
 -14   2   2       25.01       22.12      1.75 o 
 -13   2   2       32.68       31.36      0.71 o 
 -12   2   2       38.47       35.23      3.77 o 
 -11   2   2       64.02       73.01      2.28 o 
 -10   2   2        0.24        3.05      2.85 o 
  -9   2   2       29.47       36.28      1.26 o 
  -8   2   2      300.65      289.22      1.91 o 
  -7   2   2       68.88       86.23      5.73 o 
  -6   2   2      533.03      520.36      8.93 o 
  -5   2   2      362.74      364.50      7.82 o 
  -4   2   2     1277.37     1209.85     23.69 o 
  -3   2   2    18478.10    18059.45      9.50 o 
  -2   2   2     5340.53     5167.76     21.91 o 
  -1   2   2       35.58       53.63      6.39 o 
   0   2   2      248.88      258.72      7.27 o 
   1   2   2       26.36       31.94      8.38 o 
   2   2   2        3.62       14.51      3.95 o 
   3   2   2      304.01      294.40      5.20 o 
   4   2   2      211.28      236.40      9.19 o 
   5   2   2      277.86      298.61     10.19 o 
   6   2   2       86.40       80.49      1.68 o 
   7   2   2       96.74       86.75     12.39 o 
   8   2   2      545.24      493.31     10.75 o 
   9   2   2       22.87       34.13      1.95 o 
  10   2   2       24.40       30.58      2.42 o 
  11   2   2      461.60      430.22      5.56 o 
  12   2   2       52.96       50.21      1.00 o 
  13   2   2        6.05        5.64      2.21 o 
  14   2   2       11.89       11.40      4.34 o 
 -16   3   2        1.00        1.52      3.88 o 
 -15   3   2        4.82        9.49      4.79 o 
 -14   3   2       20.78       23.47      0.91 o 
 -13   3   2       35.27       40.21      1.38 o 
 -12   3   2       61.45       71.30      6.34 o 
 -11   3   2       53.92       48.54      2.75 o 
 -10   3   2       24.44       36.50      2.31 o 
  -9   3   2       42.00       48.65      1.85 o 
  -8   3   2       60.83       52.76      9.18 o 
  -7   3   2      247.77      240.94     12.01 o 
  -6   3   2     1310.55     1247.15      9.39 o 
  -5   3   2      686.03      644.58      8.12 o 
  -4   3   2      134.95      136.30      3.47 o 
  -3   3   2      127.41      120.50      7.86 o 
  -2   3   2      141.81      140.15      3.15 o 
  -1   3   2      197.57      204.95      5.96 o 
   0   3   2     1457.86     1399.92     25.45 o 
   1   3   2      601.92      577.94     17.81 o 
   2   3   2      355.79      355.91     11.34 o 
   3   3   2      213.98      214.32      7.42 o 
   4   3   2       94.04      100.04      9.11 o 
   5   3   2      431.51      406.23      2.53 o 
   6   3   2       61.66       60.40      1.18 o 
   7   3   2      194.55      187.84      6.03 o 
   8   3   2      384.14      360.72      3.85 o 
   9   3   2       32.35       32.21      4.06 o 
  10   3   2      194.76      190.14     10.07 o 
  11   3   2       95.34       91.49      3.58 o 
  12   3   2        6.20        4.76      0.89 o 
  13   3   2       20.94       28.88      4.60 o 
  14   3   2        7.65        9.79      3.95 o 
 -15   4   2        2.81        3.25      0.87 o 
 -14   4   2       22.96       23.32      3.54 o 
 -13   4   2        6.03       15.88      5.18 o 
 -12   4   2       34.54       34.39      3.56 o 
 -11   4   2       33.44       38.26      3.13 o 
 -10   4   2       89.13       85.46      3.94 o 
  -9   4   2       35.29       39.87      2.26 o 
  -8   4   2       11.26       20.37      1.96 o 
  -7   4   2      372.28      388.82      3.44 o 
  -6   4   2      183.37      191.91      3.85 o 
  -5   4   2       86.29       90.30      1.89 o 
  -4   4   2      388.44      382.73      4.07 o 
  -3   4   2      964.18      897.91     39.85 o 
  -2   4   2      637.22      634.29     11.46 o 
  -1   4   2      117.47      128.89      4.34 o 
   0   4   2       95.07       98.65      7.06 o 
   1   4   2      309.43      345.61      6.53 o 
   2   4   2     1865.50     1895.03      8.74 o 
   3   4   2      315.80      327.30      2.96 o 
   4   4   2      198.35      192.03      7.34 o 
   5   4   2      485.30      477.85      4.45 o 
   6   4   2       23.15       38.63      1.71 o 
   7   4   2       87.91       87.15     15.96 o 
   8   4   2       21.94       28.15      4.03 o 
   9   4   2      236.22      212.69      4.10 o 
  10   4   2       62.35       61.85      1.85 o 
  11   4   2       18.25       23.69      3.56 o 
  12   4   2        9.01       13.70      3.03 o 
  13   4   2        7.61        8.03      2.66 o 
  14   4   2        0.12        2.47      3.85 o 
 -15   5   2       11.31       11.54      1.39 o 
 -14   5   2       12.46       14.61      2.98 o 
 -13   5   2        3.51        6.57      2.70 o 
 -12   5   2       51.22       54.09      3.18 o 
 -11   5   2       50.12       48.64      1.52 o 
 -10   5   2      164.97      175.24      2.89 o 
  -9   5   2      164.71      165.99      4.91 o 
  -8   5   2       38.76       47.91      2.48 o 
  -7   5   2       21.29       26.02      1.10 o 
  -6   5   2      246.26      227.55      5.80 o 
  -5   5   2      163.57      155.85      8.74 o 
  -4   5   2        4.03        4.58      3.89 o 
  -3   5   2      467.55      438.18     10.39 o 
  -2   5   2       96.45       90.99      6.79 o 
  -1   5   2       59.57       55.70      5.84 o 
   0   5   2      419.74      426.62      2.36 o 
   1   5   2      615.15      586.01      9.92 o 
   2   5   2      352.92      344.18      7.21 o 
   3   5   2      402.96      437.14      6.61 o 
   4   5   2      361.89      339.32      5.38 o 
   5   5   2       22.99       28.90      2.23 o 
   6   5   2       52.76       50.60      2.75 o 
   7   5   2       49.07       45.37      4.96 o 
   8   5   2      100.08       94.61      5.31 o 
   9   5   2       10.85       15.82      3.05 o 
  10   5   2       30.02       26.87      2.32 o 
  11   5   2        0.82        0.91      1.88 o 
  12   5   2        1.81        3.10      1.41 o 
  13   5   2        2.93        1.03      0.65 o 
  14   5   2       11.89       16.42      8.39 o 
 -14   6   2       23.16       23.34      2.72 o 
 -13   6   2       47.23       37.76      2.79 o 
 -12   6   2       19.33       21.41      4.30 o 
 -11   6   2      300.13      286.29      6.92 o 
 -10   6   2       33.68       43.14      3.58 o 
  -9   6   2      261.28      243.23     11.01 o 
  -8   6   2       45.87       39.09      2.47 o 
  -7   6   2       72.61       90.38      3.88 o 
  -6   6   2      224.88      226.00      6.49 o 
  -5   6   2      128.22      141.00     10.22 o 
  -4   6   2       90.57      104.89      3.33 o 
  -3   6   2      135.34      167.17      7.06 o 
  -2   6   2      255.66      230.27      4.23 o 
  -1   6   2      147.89      142.01     18.41 o 
   0   6   2      174.92      178.01      6.10 o 
   1   6   2      876.42      919.64     16.46 o 
   2   6   2        9.36       14.70      2.82 o 
   3   6   2        9.77       11.97      0.88 o 
   4   6   2       26.22       28.91      1.88 o 
   5   6   2       83.23       85.53      5.24 o 
   6   6   2      166.69      181.63     10.00 o 
   7   6   2       34.26       41.62      3.83 o 
   8   6   2      189.23      170.51     10.66 o 
   9   6   2      123.93      146.35      6.65 o 
  10   6   2       23.68       19.58      7.08 o 
  11   6   2       44.14       34.24      1.62 o 
  12   6   2        0.26        1.88      1.41 o 
  13   6   2        5.89        8.57      2.27 o 
 -14   7   2       15.35       13.67      1.31 o 
 -13   7   2        8.25        8.33      3.02 o 
 -12   7   2       21.59       18.36      5.50 o 
 -11   7   2       88.66       79.90      3.36 o 
 -10   7   2       10.98        8.61      4.62 o 
  -9   7   2      106.54      113.04      4.37 o 
  -8   7   2       39.94       45.79      3.71 o 
  -7   7   2      263.65      237.68     13.02 o 
  -6   7   2      200.77      174.96     11.72 o 
  -5   7   2       21.96       27.05      2.57 o 
  -4   7   2      303.49      277.55     15.33 o 
  -3   7   2      154.09      150.39      2.76 o 
  -2   7   2       23.19       24.41      2.27 o 
  -1   7   2      171.52      159.12     11.60 o 
   0   7   2       98.33       99.09      7.49 o 
   1   7   2      286.86      277.51      3.43 o 
   2   7   2       18.30       30.17      2.29 o 
   3   7   2      264.51      292.74      2.49 o 
   4   7   2      187.81      179.42      5.51 o 
   5   7   2      337.58      336.94      5.30 o 
   6   7   2       66.21       70.54      2.71 o 
   7   7   2       25.00       35.32      5.50 o 
   8   7   2        5.13        9.24      1.91 o 
   9   7   2       74.85       68.98      2.64 o 
  10   7   2        8.47       14.81      5.53 o 
  11   7   2        8.60       15.44      5.77 o 
  12   7   2       14.68       13.45      1.69 o 
 -13   8   2       14.93       25.66      5.29 o 
 -12   8   2       46.63       36.40      1.28 o 
 -11   8   2       54.94       46.97      2.12 o 
 -10   8   2       64.50       57.47      5.43 o 
  -9   8   2        1.72       10.02      4.08 o 
  -8   8   2       29.12       30.80      7.30 o 
  -7   8   2       59.54       61.04      1.80 o 
  -6   8   2       80.43       86.43      4.13 o 
  -5   8   2       74.00       89.19      3.72 o 
  -4   8   2      138.66      155.32      5.27 o 
  -3   8   2       19.95       23.28      1.74 o 
  -2   8   2      323.12      319.74      8.85 o 
  -1   8   2       19.61       35.19      1.58 o 
   0   8   2       22.29       26.24      6.00 o 
   1   8   2       26.96       24.67      2.15 o 
   2   8   2       96.15      102.83      4.28 o 
   3   8   2      299.78      289.06      5.15 o 
   4   8   2       37.88       42.14      2.08 o 
   5   8   2      461.90      420.11     18.10 o 
   6   8   2       38.88       37.16      2.26 o 
   7   8   2       60.44       58.96      1.68 o 
   8   8   2       10.15       15.95      2.71 o 
   9   8   2      163.80      168.02     16.86 o 
  10   8   2       31.24       33.16      3.44 o 
  11   8   2       11.29       12.55      4.85 o 
  12   8   2        7.04       10.89      1.99 o 
 -12   9   2       11.47       12.82      1.37 o 
 -11   9   2       10.33       15.13      2.82 o 
 -10   9   2       56.76       54.25      3.82 o 
  -9   9   2       63.51       61.30      3.50 o 
  -8   9   2       21.34       17.84      1.10 o 
  -7   9   2       14.18       16.01      7.26 o 
  -6   9   2        0.10        1.70      0.97 o 
  -5   9   2        0.09        1.01      2.47 o 
  -4   9   2      239.42      235.69     13.02 o 
  -3   9   2       68.41       66.27      4.83 o 
  -2   9   2      372.64      332.08     10.90 o 
  -1   9   2      141.77      127.92      2.84 o 
   0   9   2       17.75       21.15      5.02 o 
   1   9   2        2.94       11.03      1.78 o 
   2   9   2      141.57      116.47      3.97 o 
   3   9   2      154.52      163.05      3.64 o 
   4   9   2       67.28       79.17      4.93 o 
   5   9   2      186.69      169.11      2.75 o 
   6   9   2       79.08       65.56      9.89 o 
   7   9   2        1.79        4.90      6.82 o 
   8   9   2       32.12       35.84      4.37 o 
   9   9   2        5.50       10.61      2.46 o 
  10   9   2        0.61        0.75      5.67 o 
  11   9   2        9.17       11.93      1.84 o 
 -11  10   2       27.53       24.18      1.90 o 
 -10  10   2       22.83       21.83      4.20 o 
  -9  10   2        2.01        9.61      3.22 o 
  -8  10   2       27.40       31.45      3.80 o 
  -7  10   2       13.52       13.09      3.15 o 
  -6  10   2       17.54       18.90      1.54 o 
  -5  10   2       11.50       11.19      0.42 o 
  -4  10   2      140.67      124.22      3.63 o 
  -3  10   2       52.71       50.35      2.57 o 
  -2  10   2      132.04      140.88      3.52 o 
  -1  10   2       16.06       15.08      2.88 o 
   0  10   2      101.95       95.31      3.07 o 
   1  10   2       64.74       62.10      1.74 o 
   2  10   2       22.83       25.84      1.97 o 
   3  10   2       12.15       18.76      2.90 o 
   4  10   2      129.99      114.76      2.26 o 
   5  10   2        3.58        6.25      0.77 o 
   6  10   2       87.54       73.22      2.15 o 
   7  10   2       12.56       11.94      1.75 o 
   8  10   2       12.78       18.60      3.88 o 
   9  10   2       52.70       56.60      5.50 o 
  10  10   2       12.18        7.80      0.51 o 
 -10  11   2        5.37       10.34      2.09 o 
  -9  11   2       27.49       26.41      4.06 o 
  -8  11   2       24.97       24.14      4.50 o 
  -7  11   2        9.08       13.96      3.94 o 
  -6  11   2       11.33        9.63      2.90 o 
  -5  11   2       45.56       46.65      2.35 o 
  -4  11   2      121.10      121.27      4.46 o 
  -3  11   2       40.15       35.35      1.12 o 
  -2  11   2       82.83       70.56      0.05 o 
  -1  11   2       37.06       43.84      5.75 o 
   0  11   2       59.62       53.76      3.26 o 
   1  11   2       18.61       23.75      6.13 o 
   2  11   2       13.03       14.17      4.74 o 
   3  11   2       14.86       23.72      5.44 o 
   4  11   2        4.21       12.82      7.10 o 
   5  11   2       19.39       30.17      5.23 o 
   6  11   2        3.08        7.59      1.68 o 
   7  11   2        4.62        7.16      1.06 o 
   8  11   2        4.91        4.64      4.21 o 
   9  11   2        4.23        5.61      3.34 o 
  -8  12   2        6.53        7.61      1.07 o 
  -7  12   2       13.50       15.03      4.16 o 
  -6  12   2       12.42       16.47      3.37 o 
  -5  12   2        9.60       10.20      3.97 o 
  -4  12   2       17.43       23.30      2.88 o 
  -3  12   2      105.17       89.02      5.79 o 
  -2  12   2        3.41        3.52      0.39 o 
  -1  12   2       40.22       37.88      1.16 o 
   0  12   2       12.25       13.79      2.16 o 
   1  12   2       14.15       14.03      1.95 o 
   2  12   2       12.38       16.02      6.73 o 
   3  12   2       25.37       26.42      3.84 o 
   4  12   2        2.35        1.60      2.89 o 
   5  12   2       49.73       41.50      5.25 o 
   6  12   2        1.98        6.15      7.50 o 
   7  12   2       18.85       18.96      1.05 o 
  -6  13   2       19.22       18.40      3.19 o 
  -5  13   2        2.23        2.10      3.75 o 
  -4  13   2        1.89        0.48     10.67 o 
  -3  13   2        5.65        4.60      0.09 o 
  -2  13   2        8.52       13.47      6.03 o 
  -1  13   2        4.89        7.21      2.25 o 
   0  13   2        0.15        1.60      1.47 o 
   1  13   2        5.37        4.09      4.31 o 
   2  13   2        8.14        9.72      0.92 o 
   3  13   2        9.68       11.85      5.59 o 
   4  13   2        3.78        7.48      1.24 o 
   5  13   2        0.67        4.08      1.68 o 
  -2  14   2       16.46       11.52      6.52 o 
  -1  14   2        2.96        6.53      2.96 o 
   0  14   2        6.13        7.60      2.85 o 
   1  14   2        9.76        8.00      0.12 o 
 -16   1   3       34.45       39.99      4.55 o 
 -15   1   3       22.71       20.10      0.86 o 
 -14   1   3        6.27        5.82      0.51 o 
 -13   1   3        4.78        7.23      1.88 o 
 -12   1   3       70.24       63.66      3.55 o 
 -11   1   3       37.32       30.68      4.40 o 
 -10   1   3       17.47       13.79      1.94 o 
  -9   1   3       29.07       25.78      0.66 o 
  -8   1   3       78.45       78.34      2.34 o 
  -7   1   3     1116.33     1103.54     10.76 o 
  -6   1   3       87.42      118.49      6.78 o 
  -5   1   3      359.12      355.35      9.72 o 
  -4   1   3      159.60      168.58      4.67 o 
  -3   1   3      528.89      519.43      7.85 o 
  -2   1   3      672.33      693.07      6.64 o 
  -1   1   3     1413.58     1406.80      1.42 o 
   0   1   3      153.34      180.01     11.14 o 
   1   1   3      260.12      287.01      6.70 o 
   2   1   3      857.92      866.66     10.94 o 
   3   1   3     1188.10     1075.17     54.59 o 
   4   1   3      666.26      632.15      4.38 o 
   5   1   3      210.29      201.55      3.92 o 
   6   1   3      262.03      281.90      4.84 o 
   7   1   3      119.24      142.98      3.85 o 
   8   1   3       47.44       47.36      1.01 o 
   9   1   3      230.20      220.28      9.63 o 
  10   1   3        9.92       18.46      2.71 o 
  11   1   3       98.88       99.38      4.72 o 
  12   1   3       15.28       21.06      5.46 o 
  13   1   3       11.64       10.58      2.09 o 
  14   1   3        5.39        4.36      1.07 o 
 -16   2   3        1.91        1.98      0.29 o 
 -15   2   3        1.85        0.38      3.33 o 
 -14   2   3        1.30        5.50      2.72 o 
 -13   2   3        0.53        3.16      2.47 o 
 -12   2   3       79.73       65.93      2.04 o 
 -11   2   3      202.20      219.69      4.12 o 
 -10   2   3      288.41      293.62      5.17 o 
  -9   2   3       10.59       14.78      2.21 o 
  -8   2   3       53.51       47.84      3.23 o 
  -7   2   3       18.12       22.89      1.39 o 
  -6   2   3     1182.03     1164.72     14.02 o 
  -5   2   3     2433.42     2364.05     14.96 o 
  -4   2   3     1499.12     1603.26     10.88 o 
  -3   2   3      287.69      301.76      6.68 o 
  -2   2   3      597.15      615.67      9.91 o 
  -1   2   3       48.18       60.84      8.33 o 
   0   2   3      487.38      495.49     14.06 o 
   1   2   3      646.53      645.44      4.94 o 
   2   2   3     1214.57     1255.32     12.03 o 
   3   2   3     1159.05     1097.37      7.68 o 
   4   2   3      468.76      441.06      5.98 o 
   5   2   3      101.82       93.41     10.38 o 
   6   2   3       11.27       21.46      2.17 o 
   7   2   3       35.14       35.76      2.28 o 
   8   2   3       54.37       57.31      2.06 o 
   9   2   3      116.48      136.11     10.10 o 
  10   2   3       91.86      133.03      4.80 o 
  11   2   3        6.57       20.77      6.41 o 
  12   2   3       13.90       11.59      0.71 o 
  13   2   3       14.55       10.81      2.13 o 
  14   2   3       15.22       18.88      5.42 o 
 -16   3   3        0.19        0.14      1.11 o 
 -15   3   3        8.52        9.61      1.04 o 
 -14   3   3       41.94       43.60      4.52 o 
 -13   3   3        0.13        4.92      3.96 o 
 -12   3   3       57.58       52.98      1.95 o 
 -11   3   3       43.76       49.45      2.67 o 
 -10   3   3       26.52       27.80      2.15 o 
  -9   3   3      257.13      250.58      2.57 o 
  -8   3   3      302.19      301.78      7.89 o 
  -7   3   3      378.26      365.42      4.27 o 
  -6   3   3      705.92      662.51      3.65 o 
  -5   3   3      264.69      257.63      7.34 o 
  -4   3   3      634.21      597.92     10.68 o 
  -3   3   3       17.83       41.77      4.92 o 
  -2   3   3     1245.16     1250.58     21.08 o 
  -1   3   3       42.55       37.77      3.46 o 
   0   3   3      426.19      426.79      6.37 o 
   1   3   3       15.85       15.82      4.08 o 
   2   3   3     1025.06     1178.21      8.04 o 
   3   3   3      773.60      706.76     11.15 o 
   4   3   3      341.96      301.03      9.05 o 
   5   3   3       36.14       33.88      4.46 o 
   6   3   3       72.33       65.58      1.67 o 
   7   3   3       62.91       67.96      1.13 o 
   8   3   3       95.93      100.17      1.70 o 
   9   3   3       22.68       19.10      3.39 o 
  10   3   3        4.35        7.63      2.16 o 
  11   3   3       12.06       13.71      5.39 o 
  12   3   3       23.57       19.18      3.22 o 
  13   3   3       11.24       13.14      1.15 o 
  14   3   3        8.95       15.17      4.85 o 
 -15   4   3        0.10        3.65      0.90 o 
 -14   4   3        7.45       12.50      2.55 o 
 -13   4   3       31.72       35.74      2.91 o 
 -12   4   3       46.84       43.79      1.75 o 
 -11   4   3       94.94       93.36      2.51 o 
 -10   4   3       39.48       40.85      2.86 o 
  -9   4   3      130.22      124.16      5.73 o 
  -8   4   3      119.10      146.82      9.87 o 
  -7   4   3      258.98      247.60      7.80 o 
  -6   4   3      523.37      469.43     16.55 o 
  -5   4   3      216.61      204.36      8.92 o 
  -4   4   3     2225.97     2225.75     11.66 o 
  -3   4   3      292.08      298.96      8.43 o 
  -2   4   3      289.05      275.81      7.97 o 
  -1   4   3      148.94      144.55      4.04 o 
   0   4   3      443.38      423.40      5.39 o 
   1   4   3      391.29      390.79     14.17 o 
   2   4   3      165.93      190.62      3.54 o 
   3   4   3      122.55      126.98      5.92 o 
   4   4   3      447.29      438.72      5.57 o 
   5   4   3       85.35       91.44      1.65 o 
   6   4   3       17.62       19.48      4.66 o 
   7   4   3      261.74      238.26      3.17 o 
   8   4   3        9.52        9.40      2.54 o 
   9   4   3       99.70      105.38      4.95 o 
  10   4   3       52.27       50.42      1.45 o 
  11   4   3        0.92        9.73      4.28 o 
  12   4   3       13.85       14.67      3.70 o 
  13   4   3       14.29       13.37      1.96 o 
 -15   5   3       21.88       29.35      3.66 o 
 -14   5   3       50.24       41.62      2.00 o 
 -13   5   3        6.82        6.92      4.48 o 
 -12   5   3       79.34       78.82      3.10 o 
 -11   5   3       27.07       23.59      1.16 o 
 -10   5   3       38.72       42.83      2.17 o 
  -9   5   3      199.38      183.09     14.17 o 
  -8   5   3       41.67       46.30      3.50 o 
  -7   5   3        5.16       10.81      2.76 o 
  -6   5   3       35.34       39.44      2.66 o 
  -5   5   3      135.57      141.68      4.46 o 
  -4   5   3       88.12       93.71      1.35 o 
  -3   5   3      265.23      257.78      6.39 o 
  -2   5   3      276.00      282.40      4.04 o 
  -1   5   3      131.17      123.12      3.99 o 
   0   5   3      584.31      564.20      8.12 o 
   1   5   3       54.45       49.62      7.29 o 
   2   5   3      101.14      120.85      3.63 o 
   3   5   3       50.19       47.51      2.45 o 
   4   5   3       72.65       95.38      3.27 o 
   5   5   3      205.58      218.61     11.04 o 
   6   5   3       17.12       18.19      1.04 o 
   7   5   3      402.75      357.24     11.01 o 
   8   5   3       72.15       89.51      7.14 o 
   9   5   3       27.64       26.23      1.48 o 
  10   5   3       25.59       29.03      5.84 o 
  11   5   3       18.09       20.39      1.89 o 
  12   5   3        1.73        5.87      2.91 o 
  13   5   3        1.67        4.47      1.75 o 
 -14   6   3        6.72        8.19      2.84 o 
 -13   6   3       21.05       26.11      3.12 o 
 -12   6   3       41.52       53.64      7.97 o 
 -11   6   3       33.02       30.17      2.49 o 
 -10   6   3       93.56       88.20      2.94 o 
  -9   6   3        1.03        9.13      2.67 o 
  -8   6   3       28.03       25.37      4.23 o 
  -7   6   3       21.89       22.27      3.26 o 
  -6   6   3       49.27       62.26      7.15 o 
  -5   6   3      246.40      279.90      6.11 o 
  -4   6   3       37.95       42.94      1.16 o 
  -3   6   3       31.17       34.55      1.12 o 
  -2   6   3       87.92      107.22      2.64 o 
  -1   6   3      133.47      149.70      2.68 o 
   0   6   3        3.82        3.84      1.21 o 
   1   6   3       26.01       26.05      1.52 o 
   2   6   3       91.03       97.05      2.08 o 
   3   6   3      147.83      147.57      1.17 o 
   4   6   3       25.07       28.94      4.16 o 
   5   6   3       47.52       51.54      3.90 o 
   6   6   3       69.24       75.65      9.84 o 
   7   6   3       65.81       72.36      3.13 o 
   8   6   3       16.96       19.55      3.77 o 
   9   6   3       65.97       58.32      2.21 o 
  10   6   3       43.85       35.68      7.52 o 
  11   6   3        0.53        2.92      2.46 o 
  12   6   3       10.81       13.50      1.82 o 
 -14   7   3        6.27       10.07      3.33 o 
 -13   7   3        5.22        7.61      2.54 o 
 -12   7   3       12.00       26.16      5.61 o 
 -11   7   3       18.66       29.19      3.51 o 
 -10   7   3       61.51       65.54      5.13 o 
  -9   7   3       16.59       18.04      3.07 o 
  -8   7   3      102.09      113.74      9.68 o 
  -7   7   3       92.74      120.80      3.81 o 
  -6   7   3      109.90      111.87      2.27 o 
  -5   7   3      203.68      183.88      1.04 o 
  -4   7   3        2.15        4.25      1.38 o 
  -3   7   3      213.90      214.90      3.86 o 
  -2   7   3       15.82       24.21      2.37 o 
  -1   7   3      209.14      209.49      3.11 o 
   0   7   3        5.35       15.77      1.60 o 
   1   7   3       66.11       52.77      2.49 o 
   2   7   3      101.48      105.02      4.96 o 
   3   7   3      210.44      217.73      1.81 o 
   4   7   3       29.14       54.91      5.39 o 
   5   7   3       17.99       13.09      3.95 o 
   6   7   3       11.19       24.62      4.05 o 
   7   7   3        9.75       16.05      6.98 o 
   8   7   3       52.87       56.93      5.31 o 
   9   7   3        3.90        5.78      7.34 o 
  10   7   3       27.31       25.99      2.34 o 
  11   7   3        4.87       14.46      5.74 o 
  12   7   3       10.26       14.92      4.29 o 
 -13   8   3        9.56       12.66      1.91 o 
 -12   8   3       10.06        9.67      1.64 o 
 -11   8   3       12.15       20.01      4.66 o 
 -10   8   3       77.36       71.73      3.48 o 
  -9   8   3        8.62        9.99      1.46 o 
  -8   8   3       40.90       54.67      7.85 o 
  -7   8   3      171.60      178.11      5.46 o 
  -6   8   3      264.36      231.91     12.10 o 
  -5   8   3        4.51       27.34      9.19 o 
  -4   8   3        2.62       14.73      2.00 o 
  -3   8   3       27.00       27.04      4.24 o 
  -2   8   3      106.28      124.43      7.98 o 
  -1   8   3      100.97      100.02     11.84 o 
   0   8   3       42.03       43.94      1.78 o 
   1   8   3      209.93      235.54      3.02 o 
   2   8   3      247.94      212.15      2.62 o 
   3   8   3       25.23       30.06      2.87 o 
   4   8   3      153.76      165.71      4.92 o 
   5   8   3       86.32       91.51      5.47 o 
   6   8   3       60.06       63.92      3.87 o 
   7   8   3       27.36       29.58      6.15 o 
   8   8   3       15.71       22.47      2.63 o 
   9   8   3       21.77       25.01      5.11 o 
  10   8   3        2.69        3.75      7.03 o 
  11   8   3        9.57       13.59      4.17 o 
 -12   9   3        6.74        8.57      3.07 o 
 -11   9   3       14.09       18.16      1.82 o 
 -10   9   3       76.37       72.93      3.16 o 
  -9   9   3       45.24       45.47      5.95 o 
  -8   9   3       37.44       36.24      5.88 o 
  -7   9   3        1.23        6.94      3.88 o 
  -6   9   3       21.98       28.28      3.01 o 
  -5   9   3      129.05      119.12      1.51 o 
  -4   9   3       40.78       36.22      5.33 o 
  -3   9   3      109.50      101.29      9.95 o 
  -2   9   3       16.51       14.14      1.83 o 
  -1   9   3       29.87       34.70      2.45 o 
   0   9   3       46.56       57.87      4.11 o 
   1   9   3      191.42      186.87      4.75 o 
   2   9   3       30.47       36.13      2.77 o 
   3   9   3      151.77      139.04     15.78 o 
   4   9   3      125.26      151.37      4.05 o 
   5   9   3       41.44       34.02      3.70 o 
   6   9   3       23.70       15.89      4.23 o 
   7   9   3       21.58       17.16     13.79 o 
   8   9   3       16.71       14.57      1.82 o 
   9   9   3       14.37       16.74      4.08 o 
  10   9   3        2.22        5.51      3.21 o 
 -11  10   3        1.63        1.50      3.29 o 
 -10  10   3       46.16       44.56      3.27 o 
  -9  10   3       20.77       21.83      3.61 o 
  -8  10   3        2.58        6.63      2.29 o 
  -7  10   3       41.63       48.33      6.92 o 
  -6  10   3       10.71       11.64      0.35 o 
  -5  10   3       13.11       12.65      3.57 o 
  -4  10   3      217.43      226.24      5.33 o 
  -3  10   3        3.61       12.00      2.00 o 
  -2  10   3        6.29        8.03      2.55 o 
  -1  10   3        9.31       13.98      2.69 o 
   0  10   3       53.99       52.12      4.06 o 
   1  10   3      173.18      154.35      3.17 o 
   2  10   3       45.75       44.72      2.79 o 
   3  10   3       55.46       52.02      1.77 o 
   4  10   3       54.04       51.25      4.97 o 
   5  10   3       32.78       35.33      4.47 o 
   6  10   3       26.57       36.37      4.84 o 
   7  10   3        2.93        4.05      1.45 o 
   8  10   3       15.31       21.56      3.99 o 
   9  10   3        8.10        8.72      6.32 o 
 -10  11   3       28.26       34.91      7.05 o 
  -9  11   3        7.10        7.82      2.71 o 
  -8  11   3        4.48        6.98      5.49 o 
  -7  11   3        0.01        0.00      4.34 o 
  -6  11   3       64.83       54.51      2.86 o 
  -5  11   3       34.25       33.91      0.94 o 
  -4  11   3      174.22      159.32      2.22 o 
  -3  11   3       28.96       26.95      1.75 o 
  -2  11   3       52.34       48.80      6.19 o 
  -1  11   3        8.76       13.30      2.51 o 
   0  11   3       35.47       33.47      2.79 o 
   1  11   3        0.26        3.44      1.46 o 
   2  11   3       12.54       14.87      0.90 o 
   3  11   3       69.89       73.36      4.43 o 
   4  11   3        3.16        6.33      0.45 o 
   5  11   3        2.86       10.07      1.94 o 
   6  11   3       19.51       29.55      7.52 o 
   7  11   3       12.15        8.36      3.07 o 
   8  11   3        0.86        4.16      4.81 o 
  -8  12   3        0.46        1.17      1.08 o 
  -7  12   3       15.49       27.49      5.38 o 
  -6  12   3       30.07       25.15      2.19 o 
  -5  12   3       35.39       36.18      8.75 o 
  -4  12   3        7.49       15.00      2.42 o 
  -3  12   3        3.90       15.12      4.58 o 
  -2  12   3       39.24       30.76      7.33 o 
  -1  12   3        5.07        4.73      0.02 o 
   0  12   3        1.66        0.92      0.36 o 
   1  12   3        2.18        3.63      2.72 o 
   2  12   3       19.10       27.95      6.45 o 
   3  12   3       14.93       14.61      4.78 o 
   4  12   3       22.10       19.64      2.35 o 
   5  12   3        7.01       12.74      6.02 o 
   6  12   3       12.63       13.09      5.00 o 
  -6  13   3        6.80       14.09      2.16 o 
  -5  13   3       23.12       18.52      4.02 o 
  -4  13   3        4.28        5.24      4.55 o 
  -3  13   3        7.04        7.67      1.52 o 
  -2  13   3       10.47       20.61      7.33 o 
  -1  13   3        4.81        6.67      6.06 o 
   0  13   3        0.40       11.12      8.15 o 
   1  13   3        6.01        9.69      4.24 o 
   2  13   3        0.49        1.07      1.13 o 
   3  13   3       18.11       24.39      7.59 o 
   4  13   3        1.39        2.91      0.17 o 
 -16   0   4        4.52        6.32      1.50 o 
 -15   0   4       33.72       38.51      8.65 o 
 -14   0   4       59.00       62.68      9.02 o 
 -13   0   4       35.72       40.44      5.19 o 
 -12   0   4        3.66        3.76      0.91 o 
 -11   0   4      307.08      274.37     10.35 o 
 -10   0   4        4.03        7.16      1.22 o 
  -9   0   4       25.70       34.93      3.31 o 
  -8   0   4       19.25       18.94      2.35 o 
  -7   0   4       88.00       83.78      3.57 o 
  -6   0   4     3913.31     3775.01     21.52 o 
  -5   0   4     5758.37     5509.37     18.61 o 
  -4   0   4     1616.23     1590.36      7.85 o 
  -3   0   4      574.82      589.72      8.82 o 
  -2   0   4      410.17      394.99      2.86 o 
  -1   0   4      853.56      880.64      3.06 o 
   0   0   4      791.14      871.49      3.39 o 
   1   0   4     1056.39      970.04      1.76 o 
   2   0   4     3054.59     3033.75     14.11 o 
   3   0   4       61.52       64.91     22.21 o 
   4   0   4      214.40      217.79      3.93 o 
   5   0   4      146.69      129.01     20.19 o 
   6   0   4       50.76       68.54      3.82 o 
   7   0   4       56.19       56.12      3.20 o 
   8   0   4     1084.19     1034.44     13.89 o 
   9   0   4       70.32       64.03      3.42 o 
  10   0   4       13.88       18.07      5.68 o 
  11   0   4       12.39       18.07      3.34 o 
  12   0   4       27.95       42.39     15.00 o 
  13   0   4       15.62       16.73      0.36 o 
 -16   1   4       34.44       29.44      1.56 o 
 -15   1   4        3.09        4.61      1.81 o 
 -14   1   4       48.37       50.82      2.68 o 
 -13   1   4       66.19       66.57      1.93 o 
 -12   1   4       35.41       27.59      2.51 o 
 -11   1   4      155.59      168.96      8.66 o 
 -10   1   4       44.83       45.78      2.54 o 
  -9   1   4       89.48       90.48      2.09 o 
  -8   1   4       32.74       36.56      2.09 o 
  -7   1   4       27.69       34.10      2.31 o 
  -6   1   4      185.19      183.67      3.17 o 
  -5   1   4      374.58      339.88      8.82 o 
  -4   1   4      321.70      332.68      6.07 o 
  -3   1   4       97.64      106.50      4.64 o 
  -2   1   4      183.81      195.54     14.07 o 
  -1   1   4      292.00      273.08     26.42 o 
   0   1   4      978.92      972.41      5.55 o 
   1   1   4      172.57      179.99      5.95 o 
   2   1   4     1671.72     1578.33     15.88 o 
   3   1   4        3.09        3.74      1.12 o 
   4   1   4       14.83       20.64      4.29 o 
   5   1   4       75.13      105.80      2.90 o 
   6   1   4      114.68      141.21      5.55 o 
   7   1   4       36.96       37.80      2.76 o 
   8   1   4      576.48      513.97      8.92 o 
   9   1   4      107.17       83.61      5.11 o 
  10   1   4       67.53       64.66      2.27 o 
  11   1   4       53.67       42.40      0.68 o 
  12   1   4        2.61        9.24      4.73 o 
  13   1   4        5.53        7.12      4.29 o 
 -16   2   4       15.98       13.63      3.69 o 
 -15   2   4       30.74       24.30      5.91 o 
 -14   2   4       11.04       14.42      3.58 o 
 -13   2   4       20.60       23.75      0.88 o 
 -12   2   4       34.58       30.83      2.58 o 
 -11   2   4       34.45       40.02      4.98 o 
 -10   2   4      185.54      192.29      5.12 o 
  -9   2   4        6.44       18.83      2.90 o 
  -8   2   4       78.81       83.78      1.28 o 
  -7   2   4      585.57      514.08     13.70 o 
  -6   2   4     6571.48     6239.93     19.60 o 
  -5   2   4      737.75      733.83     13.95 o 
  -4   2   4       66.01       68.62      3.25 o 
  -3   2   4       17.31       19.90      5.72 o 
  -2   2   4       55.47       71.08      4.83 o 
  -1   2   4      142.85      136.12     17.08 o 
   0   2   4      377.22      352.00     10.43 o 
   1   2   4        7.52       20.77      2.72 o 
   2   2   4      224.80      240.00      1.82 o 
   3   2   4        1.36        9.22      1.94 o 
   4   2   4      173.59      168.92      4.12 o 
   5   2   4      339.33      312.91      4.59 o 
   6   2   4       22.25       26.70      0.60 o 
   7   2   4       79.81       85.62      2.42 o 
   8   2   4      470.00      464.57      5.12 o 
   9   2   4      143.11      114.38      7.38 o 
  10   2   4      104.50      101.04      2.83 o 
  11   2   4       27.57       25.63      1.88 o 
  12   2   4        5.54       10.99      2.67 o 
  13   2   4        4.54        9.05      3.00 o 
 -16   3   4        5.35        5.03      0.09 o 
 -15   3   4        8.46       19.56      4.64 o 
 -14   3   4       53.27       46.97      4.43 o 
 -13   3   4       52.23       50.55      6.82 o 
 -12   3   4       61.98       62.92      2.04 o 
 -11   3   4        4.82        9.90      1.49 o 
 -10   3   4       64.40       62.74      3.61 o 
  -9   3   4      287.09      269.57     14.88 o 
  -8   3   4        1.41        2.04      2.93 o 
  -7   3   4      290.15      286.02     13.03 o 
  -6   3   4      305.13      298.43      3.38 o 
  -5   3   4       71.94       74.65      4.75 o 
  -4   3   4       32.06       43.20     11.21 o 
  -3   3   4      687.62      651.23      7.99 o 
  -2   3   4      448.51      476.39      6.32 o 
  -1   3   4      305.26      317.27      9.11 o 
   0   3   4      142.57      147.05      8.07 o 
   1   3   4      129.28      129.87      2.10 o 
   2   3   4      118.05      171.28      4.78 o 
   3   3   4       79.18       87.24      1.71 o 
   4   3   4      244.59      238.75      2.08 o 
   5   3   4      513.60      508.33      5.76 o 
   6   3   4       66.21       70.55      9.59 o 
   7   3   4      177.12      177.42      4.38 o 
   8   3   4       18.87       24.72      2.83 o 
   9   3   4       10.13       13.22      2.09 o 
  10   3   4       36.88       36.72      3.78 o 
  11   3   4        3.26       10.81      3.38 o 
  12   3   4       10.50       22.57      3.24 o 
  13   3   4        5.31       15.08      3.81 o 
 -15   4   4       20.88       14.64      2.95 o 
 -14   4   4       60.48       56.70      5.24 o 
 -13   4   4       31.19       34.12      2.08 o 
 -12   4   4       71.43       66.55      3.42 o 
 -11   4   4       16.72       24.03      4.18 o 
 -10   4   4      123.25      108.79      8.94 o 
  -9   4   4       21.26       35.08      5.05 o 
  -8   4   4       74.03       85.50      3.37 o 
  -7   4   4      103.05      112.89     12.18 o 
  -6   4   4      461.94      436.24      7.63 o 
  -5   4   4      873.88      821.66      9.83 o 
  -4   4   4       17.94       19.06      3.36 o 
  -3   4   4      143.88      137.29      3.51 o 
  -2   4   4      170.07      170.47      7.94 o 
  -1   4   4      934.61      947.24     23.17 o 
   0   4   4      405.29      385.32      9.49 o 
   1   4   4      546.88      557.17      3.40 o 
   2   4   4      328.68      315.23     10.59 o 
   3   4   4       38.80       45.34      2.59 o 
   4   4   4      122.79      123.29      2.76 o 
   5   4   4      175.51      183.99      8.90 o 
   6   4   4      252.04      220.77     25.24 o 
   7   4   4      133.57      129.72      3.43 o 
   8   4   4      151.87      163.02      3.31 o 
   9   4   4       50.76       52.59      2.04 o 
  10   4   4       10.91       11.62      1.76 o 
  11   4   4        3.05       11.79      6.34 o 
  12   4   4        5.39        7.30      2.73 o 
  13   4   4        1.64        6.11      2.84 o 
 -15   5   4       20.50       22.35      3.59 o 
 -14   5   4       28.91       26.28      1.81 o 
 -13   5   4       32.45       34.24      3.71 o 
 -12   5   4       54.12       43.90      8.07 o 
 -11   5   4       26.26       30.46      1.61 o 
 -10   5   4      105.33      102.61      3.02 o 
  -9   5   4      146.49      147.90     14.34 o 
  -8   5   4      112.49      134.28      4.29 o 
  -7   5   4      247.78      234.68      2.20 o 
  -6   5   4      390.98      367.12      4.57 o 
  -5   5   4        8.89       16.32      2.64 o 
  -4   5   4       73.86       73.74      2.91 o 
  -3   5   4      251.36      252.68      4.33 o 
  -2   5   4      273.44      265.60     13.25 o 
  -1   5   4      249.81      268.44      6.17 o 
   0   5   4      188.70      232.71      4.59 o 
   1   5   4      180.99      152.46      4.37 o 
   2   5   4       94.22       94.29      8.33 o 
   3   5   4      123.15      139.26      3.83 o 
   4   5   4        2.95        3.01      2.00 o 
   5   5   4      168.53      150.52      2.71 o 
   6   5   4      202.68      197.44      9.06 o 
   7   5   4       48.52       40.92      3.50 o 
   8   5   4       54.03       51.10      3.59 o 
   9   5   4       15.98       16.94      3.26 o 
  10   5   4        0.76        0.25      1.76 o 
  11   5   4       32.15       30.53      4.31 o 
  12   5   4        7.13       11.80      2.03 o 
 -14   6   4      120.74      104.49      3.38 o 
 -13   6   4       30.11       27.49      1.90 o 
 -12   6   4       47.18       56.72      5.42 o 
 -11   6   4       29.43       36.56      6.42 o 
 -10   6   4       68.93       69.40      4.21 o 
  -9   6   4      341.18      345.71      5.06 o 
  -8   6   4      107.79      110.83     14.72 o 
  -7   6   4      184.83      194.39      4.69 o 
  -6   6   4      102.77      111.70     13.16 o 
  -5   6   4      305.62      289.72     10.26 o 
  -4   6   4       95.16       88.51      6.41 o 
  -3   6   4       43.56       36.93      2.55 o 
  -2   6   4      264.23      256.51      6.74 o 
  -1   6   4      159.51      156.96     12.01 o 
   0   6   4      159.63      163.80      2.78 o 
   1   6   4       43.50       35.64      1.64 o 
   2   6   4      562.43      522.53      7.57 o 
   3   6   4       48.95       59.27      7.37 o 
   4   6   4       28.42       30.26      1.04 o 
   5   6   4      182.72      175.42      5.02 o 
   6   6   4      732.09      664.60      4.55 o 
   7   6   4        8.17       15.08      2.39 o 
   8   6   4       15.94       17.93      2.31 o 
   9   6   4       23.74       27.97      3.73 o 
  10   6   4        3.51        7.08      1.91 o 
  11   6   4       20.80       18.90      5.52 o 
  12   6   4        0.41        3.40      0.84 o 
 -14   7   4        7.01        8.64      2.78 o 
 -13   7   4        9.13        8.94      1.67 o 
 -12   7   4        9.37       18.29      6.67 o 
 -11   7   4       33.08       36.72      2.52 o 
 -10   7   4      101.57       86.45     15.53 o 
  -9   7   4      150.49      128.08     17.96 o 
  -8   7   4       12.49       16.21      1.72 o 
  -7   7   4      156.34      186.93      3.77 o 
  -6   7   4      104.93      108.94      2.62 o 
  -5   7   4       42.73       49.57      3.16 o 
  -4   7   4       64.10       72.30      7.74 o 
  -3   7   4       59.73       44.65      3.59 o 
  -2   7   4       68.38       72.27      3.16 o 
  -1   7   4       53.54       50.30      1.93 o 
   0   7   4      216.60      225.77      1.29 o 
   1   7   4       69.72       75.06      5.30 o 
   2   7   4      331.94      314.34      3.40 o 
   3   7   4      122.19      124.13      2.69 o 
   4   7   4       17.10       19.01      2.82 o 
   5   7   4        8.21       11.08      2.12 o 
   6   7   4      102.74      110.23      5.70 o 
   7   7   4       15.91       26.44      3.72 o 
   8   7   4       12.17       18.39      2.88 o 
   9   7   4       33.05       27.46      4.43 o 
  10   7   4       11.82       22.71      5.01 o 
  11   7   4        2.95        2.09      2.04 o 
 -13   8   4       28.69       25.47      2.99 o 
 -12   8   4       26.98       30.71      4.80 o 
 -11   8   4       29.99       26.67      2.16 o 
 -10   8   4       18.09       21.19      5.20 o 
  -9   8   4        0.78        4.50      2.28 o 
  -8   8   4       69.58       65.51      3.60 o 
  -7   8   4       93.08       74.78     14.51 o 
  -6   8   4       10.78       11.46      2.17 o 
  -5   8   4      287.65      301.54      4.13 o 
  -4   8   4       27.61       28.80      1.90 o 
  -3   8   4       32.90       57.65     10.94 o 
  -2   8   4       79.48       81.46      9.49 o 
  -1   8   4       37.61       41.84      0.96 o 
   0   8   4      273.32      261.07      2.78 o 
   1   8   4       98.77       94.55      2.74 o 
   2   8   4      273.59      247.10      1.16 o 
   3   8   4      141.93      146.22      7.90 o 
   4   8   4       19.72       25.38      2.89 o 
   5   8   4       20.23       17.93      1.90 o 
   6   8   4       95.86       92.36      1.35 o 
   7   8   4       40.02       36.85      1.26 o 
   8   8   4        5.44        7.60      1.96 o 
   9   8   4       29.98       35.29      3.92 o 
  10   8   4        2.17        7.14      3.11 o 
 -12   9   4       45.15       44.21      2.77 o 
 -11   9   4       18.04       19.78      0.73 o 
 -10   9   4        4.02        6.54      5.26 o 
  -9   9   4        9.93       22.24      5.44 o 
  -8   9   4       21.41       17.55      1.04 o 
  -7   9   4      134.72      137.74      1.95 o 
  -6   9   4       49.58       61.92      6.89 o 
  -5   9   4      115.78      107.60      2.14 o 
  -4   9   4       68.80       67.76      2.53 o 
  -3   9   4       27.22       33.04      2.69 o 
  -2   9   4       40.55       40.42      0.64 o 
  -1   9   4       38.82       43.02      2.56 o 
   0   9   4      199.38      207.53      5.62 o 
   1   9   4      150.39      150.30      2.69 o 
   2   9   4       60.12       65.79      1.76 o 
   3   9   4       66.62       65.04     12.42 o 
   4   9   4        0.62        9.59      2.78 o 
   5   9   4       69.38       69.43      6.60 o 
   6   9   4        6.80       10.77      1.38 o 
   7   9   4        5.10        9.08      6.94 o 
   8   9   4       22.02       29.52      6.98 o 
   9   9   4       27.07       33.46      2.49 o 
  10   9   4        1.34        4.67     13.36 o 
 -11  10   4        6.23       10.81      3.86 o 
 -10  10   4       28.01       23.59      3.61 o 
  -9  10   4        5.69       10.04      2.47 o 
  -8  10   4       12.90       13.61      1.05 o 
  -7  10   4       14.87       18.04      2.14 o 
  -6  10   4       67.01       70.17      5.48 o 
  -5  10   4        4.03        6.38      2.93 o 
  -4  10   4        0.26        5.33      2.16 o 
  -3  10   4       89.86       85.72      6.10 o 
  -2  10   4       35.82       38.04      2.57 o 
  -1  10   4      115.44      147.67      6.70 o 
   0  10   4        1.61        6.69      5.81 o 
   1  10   4       77.51       69.90      4.75 o 
   2  10   4       43.85       40.45      1.23 o 
   3  10   4       75.36       79.33      5.57 o 
   4  10   4       18.06       27.44      4.40 o 
   5  10   4        1.10        2.08      5.92 o 
   6  10   4       17.26       14.52      3.27 o 
   7  10   4       23.48       21.71      4.78 o 
   8  10   4       12.47       11.88      3.10 o 
 -10  11   4       24.60       33.04      5.30 o 
  -9  11   4        8.88        9.58      7.40 o 
  -8  11   4       36.09       29.55      1.62 o 
  -7  11   4       18.79       22.38      2.25 o 
  -6  11   4        2.88        4.47      4.36 o 
  -5  11   4      104.49       94.36      6.51 o 
  -4  11   4       46.41       50.14      6.29 o 
  -3  11   4       16.03       14.61      0.04 o 
  -2  11   4       36.59       38.94      1.94 o 
  -1  11   4       29.74       22.91      7.64 o 
   0  11   4        1.27        5.33      6.06 o 
   1  11   4       41.69       40.61      4.42 o 
   2  11   4       74.62       71.13      4.89 o 
   3  11   4        1.49        5.05      9.85 o 
   4  11   4        7.64        9.61      1.64 o 
   5  11   4        8.09        9.13      3.85 o 
   6  11   4        7.56       10.57      1.75 o 
   7  11   4       32.17       24.38      2.02 o 
  -8  12   4       14.21       16.30      1.09 o 
  -7  12   4        9.91       23.61      6.05 o 
  -6  12   4        3.89        5.97      8.94 o 
  -5  12   4        9.16       18.82      6.47 o 
  -4  12   4       25.69       28.28      3.64 o 
  -3  12   4        6.68       10.33     12.12 o 
  -2  12   4       13.90       14.85      7.58 o 
  -1  12   4       14.87       16.88      6.94 o 
   0  12   4       23.31       22.42      7.58 o 
   1  12   4        0.40       10.91      6.52 o 
   2  12   4       18.13       16.90      4.10 o 
   3  12   4       12.67       16.93      4.87 o 
   4  12   4       23.66       38.16      6.88 o 
   5  12   4        2.78        7.21     10.18 o 
  -5  13   4       11.76        9.91      2.90 o 
  -4  13   4        4.99        8.88      3.09 o 
  -3  13   4        4.97        7.09      6.06 o 
  -2  13   4        0.40        0.79      5.24 o 
  -1  13   4        8.74        9.00     11.91 o 
   0  13   4        5.03        6.52      7.79 o 
   1  13   4        1.54       18.03      7.82 o 
   2  13   4        6.82        4.21      0.03 o 
   3  13   4        1.16       16.52     10.30 o 
 -16   1   5        7.03        5.44      7.03 o 
 -15   1   5       16.94       21.40      1.72 o 
 -14   1   5        2.01       12.55      2.11 o 
 -13   1   5        5.86        8.19      4.08 o 
 -12   1   5        6.85       21.03      3.31 o 
 -11   1   5       17.85       20.74      4.34 o 
 -10   1   5       21.51       21.74      2.83 o 
  -9   1   5      227.08      225.79      8.79 o 
  -8   1   5      180.62      171.58      8.46 o 
  -7   1   5       62.56       65.49      4.23 o 
  -6   1   5       43.73       48.89      1.98 o 
  -5   1   5      433.54      412.48      6.41 o 
  -4   1   5       25.21       30.96      2.68 o 
  -3   1   5      102.30      107.38      5.53 o 
  -2   1   5      131.67      145.17      7.23 o 
  -1   1   5      425.01      409.94     10.55 o 
   0   1   5      772.48      723.28      2.68 o 
   1   1   5      693.51      684.77      2.64 o 
   2   1   5      106.90      110.81      2.62 o 
   3   1   5       28.92       48.17      4.04 o 
   4   1   5      224.79      236.22      2.21 o 
   5   1   5       51.13       51.19      1.92 o 
   6   1   5      380.54      363.72      6.24 o 
   7   1   5       34.75       32.20      3.10 o 
   8   1   5      187.67      166.72      1.86 o 
   9   1   5       40.29       39.60      3.91 o 
  10   1   5        9.31       15.88      2.22 o 
  11   1   5        7.64        7.59      0.84 o 
  12   1   5        8.27       16.31      4.17 o 
 -16   2   5        0.59        0.00      0.21 o 
 -15   2   5       38.47       38.40      4.31 o 
 -14   2   5       77.73       81.87      6.16 o 
 -13   2   5       16.76       31.30      5.98 o 
 -12   2   5       28.33       40.67      4.81 o 
 -11   2   5       21.73       21.56      1.86 o 
 -10   2   5       30.41       36.36      2.00 o 
  -9   2   5       95.85       85.87      2.84 o 
  -8   2   5      480.44      445.07     13.35 o 
  -7   2   5        9.23       15.93      2.31 o 
  -6   2   5      234.27      243.43      3.53 o 
  -5   2   5       40.45       50.51      6.20 o 
  -4   2   5       87.00       82.15      9.64 o 
  -3   2   5      155.17      140.71      6.69 o 
  -2   2   5      428.43      430.30      8.29 o 
  -1   2   5      973.72      997.99      3.87 o 
   0   2   5      559.87      530.85      5.99 o 
   1   2   5      407.43      400.89      6.36 o 
   2   2   5       29.78       41.78      4.14 o 
   3   2   5       76.13       83.28     12.59 o 
   4   2   5       60.26       67.40      2.32 o 
   5   2   5       38.84       40.09      1.86 o 
   6   2   5      145.21      156.24      3.42 o 
   7   2   5       25.91       27.84      2.86 o 
   8   2   5       24.18       27.92      1.98 o 
   9   2   5        5.60       12.45      3.21 o 
  10   2   5        5.72        3.03      1.25 o 
  11   2   5       21.07       16.80      3.13 o 
  12   2   5        8.99       10.46      2.54 o 
 -15   3   5       16.53       14.56      5.18 o 
 -14   3   5       14.89       15.85      3.33 o 
 -13   3   5       25.87       33.25      5.07 o 
 -12   3   5       92.89       88.38      1.10 o 
 -11   3   5      143.71      131.57      3.77 o 
 -10   3   5      181.70      169.04     12.59 o 
  -9   3   5      195.62      215.17      5.12 o 
  -8   3   5      161.16      177.50      2.43 o 
  -7   3   5      155.36      133.17      4.45 o 
  -6   3   5       90.82       84.55     11.73 o 
  -5   3   5      580.67      527.79      3.09 o 
  -4   3   5       41.27       42.85      2.88 o 
  -3   3   5      265.35      259.98     15.46 o 
  -2   3   5       54.03       52.20      1.33 o 
  -1   3   5      314.89      333.23      3.70 o 
   0   3   5      282.71      231.31      3.58 o 
   1   3   5      143.32      134.89      5.41 o 
   2   3   5       17.90       18.59      2.11 o 
   3   3   5      412.84      403.41      4.94 o 
   4   3   5        5.34        5.30      1.67 o 
   5   3   5       49.31       59.18      2.57 o 
   6   3   5      150.06      142.58     10.12 o 
   7   3   5        0.72        1.07      2.32 o 
   8   3   5        2.33        7.39      1.61 o 
   9   3   5        0.26        6.83      2.54 o 
  10   3   5       13.78       22.27      3.69 o 
  11   3   5        5.04        7.68      1.60 o 
  12   3   5        3.36        2.24      4.79 o 
 -15   4   5       41.10       35.19      2.64 o 
 -14   4   5       28.93       34.50      3.82 o 
 -13   4   5       37.38       36.77      5.90 o 
 -12   4   5       79.63       60.29      1.66 o 
 -11   4   5        0.49        9.00      3.14 o 
 -10   4   5      204.71      208.10     13.03 o 
  -9   4   5      272.97      245.10      6.40 o 
  -8   4   5      149.73      146.87      3.83 o 
  -7   4   5      936.68      903.75     10.06 o 
  -6   4   5      118.28      106.48      2.54 o 
  -5   4   5       35.92       37.06      1.59 o 
  -4   4   5       84.91       97.51      5.51 o 
  -3   4   5       44.96       53.62      3.86 o 
  -2   4   5      153.07      166.33     11.84 o 
  -1   4   5       75.93       94.30      1.55 o 
   0   4   5      305.30      293.13      5.81 o 
   1   4   5      258.66      268.46      4.88 o 
   2   4   5       22.11       19.95      2.39 o 
   3   4   5      206.57      187.25      7.84 o 
   4   4   5      122.96      104.20     10.56 o 
   5   4   5      270.48      287.15      4.05 o 
   6   4   5       71.31       85.19      4.79 o 
   7   4   5      173.85      155.51     15.72 o 
   8   4   5        1.30        9.45      5.39 o 
   9   4   5       16.96       18.81      1.35 o 
  10   4   5       24.92       23.29      1.38 o 
  11   4   5        6.38        4.64      4.29 o 
  12   4   5        2.18        4.91      4.15 o 
 -15   5   5       11.14       17.47      6.71 o 
 -14   5   5       22.66       22.01      5.57 o 
 -13   5   5        5.18        6.33      3.92 o 
 -12   5   5       28.41       27.83      4.43 o 
 -11   5   5       28.04       20.86      1.48 o 
 -10   5   5       43.84       45.79      3.77 o 
  -9   5   5       68.51       68.49      3.00 o 
  -8   5   5      249.66      247.38      5.59 o 
  -7   5   5        3.57        7.07      2.13 o 
  -6   5   5      140.73      137.71      2.67 o 
  -5   5   5      101.52      106.18      2.95 o 
  -4   5   5       32.86       55.08      4.49 o 
  -3   5   5      182.04      174.14      5.60 o 
  -2   5   5      103.73      115.12      3.37 o 
  -1   5   5      145.01      142.18     13.16 o 
   0   5   5      165.80      179.65      4.49 o 
   1   5   5       28.61       37.71      1.27 o 
   2   5   5      260.48      249.46      5.34 o 
   3   5   5        4.35        6.60      0.93 o 
   4   5   5      379.10      371.39      3.97 o 
   5   5   5      280.84      259.09      3.20 o 
   6   5   5       16.28       21.14      2.52 o 
   7   5   5        7.71       17.38      4.86 o 
   8   5   5       35.46       35.63      2.47 o 
   9   5   5       11.90       15.19      1.12 o 
  10   5   5        0.35        1.52      1.04 o 
  11   5   5        7.16       12.69      1.73 o 
 -14   6   5       14.87       16.21      4.07 o 
 -13   6   5       10.26       15.83      2.39 o 
 -12   6   5       14.11       19.28      5.04 o 
 -11   6   5        9.49       18.72      3.78 o 
 -10   6   5       41.84       48.62      6.55 o 
  -9   6   5       14.59       13.87      3.55 o 
  -8   6   5      128.91      127.46      6.94 o 
  -7   6   5       24.51       22.47      3.17 o 
  -6   6   5        3.36        2.85      2.79 o 
  -5   6   5        0.97        8.21      2.25 o 
  -4   6   5       76.63       82.48      2.02 o 
  -3   6   5       14.91       16.42      3.10 o 
  -2   6   5       19.95       22.24      3.80 o 
  -1   6   5       31.53       28.03      2.61 o 
   0   6   5       93.08       93.58      2.37 o 
   1   6   5      100.37       98.95      7.18 o 
   2   6   5       12.39       10.51      2.43 o 
   3   6   5       31.35       26.85      2.01 o 
   4   6   5      142.23      144.65      7.21 o 
   5   6   5       42.53       41.40      3.72 o 
   6   6   5      106.84      113.89      7.72 o 
   7   6   5       41.10       46.11      4.63 o 
   8   6   5        6.28        7.50      2.62 o 
   9   6   5       17.29       20.05      2.80 o 
  10   6   5       13.99       11.73      2.45 o 
  11   6   5        0.98        5.73      6.94 o 
 -14   7   5       22.66       24.09      3.13 o 
 -13   7   5       18.97       17.94      3.11 o 
 -12   7   5       41.63       46.55      2.34 o 
 -11   7   5       16.76       26.12      2.59 o 
 -10   7   5       41.83       45.60      4.27 o 
  -9   7   5       25.45       29.80      4.16 o 
  -8   7   5      150.54      150.92      4.04 o 
  -7   7   5       15.10       23.31      2.38 o 
  -6   7   5      136.31      162.79      3.40 o 
  -5   7   5        4.55        6.57      3.89 o 
  -4   7   5      122.29      132.96     13.19 o 
  -3   7   5        5.57       10.13      2.75 o 
  -2   7   5       44.73       42.97      2.03 o 
  -1   7   5      106.10      124.91      3.80 o 
   0   7   5       58.18       61.89      1.81 o 
   1   7   5      169.40      149.71     12.66 o 
   2   7   5       32.97       35.48      1.47 o 
   3   7   5       10.32        9.83      2.47 o 
   4   7   5       79.90       92.46      2.82 o 
   5   7   5       86.16       91.64      4.33 o 
   6   7   5       24.80       26.36      7.34 o 
   7   7   5       23.15       22.67      2.05 o 
   8   7   5       17.98       21.16      2.57 o 
   9   7   5        2.09        3.39      2.35 o 
  10   7   5        9.55        9.92      0.62 o 
 -13   8   5       21.13       19.32      2.81 o 
 -12   8   5        1.93       11.47      5.32 o 
 -11   8   5        9.94       11.65      1.02 o 
 -10   8   5      133.98      133.17     10.28 o 
  -9   8   5       48.19       39.82      2.22 o 
  -8   8   5        9.46        7.52      0.76 o 
  -7   8   5       34.56       40.06      4.39 o 
  -6   8   5        5.48        7.85      2.53 o 
  -5   8   5       20.95       31.14      3.98 o 
  -4   8   5       40.17       34.26      1.47 o 
  -3   8   5       56.51       57.14      4.62 o 
  -2   8   5      138.83      142.21      6.23 o 
  -1   8   5      217.05      193.73      3.74 o 
   0   8   5        3.27        9.61      2.67 o 
   1   8   5      284.78      282.07      6.62 o 
   2   8   5       42.06       43.88      3.11 o 
   3   8   5      147.93      133.34      3.14 o 
   4   8   5       47.55       39.52      2.60 o 
   5   8   5        6.67       16.74      4.40 o 
   6   8   5       15.15       14.60      2.34 o 
   7   8   5        2.60        5.99      3.42 o 
   8   8   5       12.73       10.96      3.37 o 
   9   8   5        2.61        0.82      3.81 o 
  10   8   5       10.63       11.52      1.67 o 
 -12   9   5       23.32       20.02      3.47 o 
 -11   9   5       31.15       23.58      1.36 o 
 -10   9   5       12.75       12.76      1.86 o 
  -9   9   5        4.09        7.54      3.71 o 
  -8   9   5       40.01       43.26      3.78 o 
  -7   9   5       36.78       32.83      6.74 o 
  -6   9   5       12.34       11.82      0.48 o 
  -5   9   5       42.74       41.15      5.71 o 
  -4   9   5        5.42        9.60      2.91 o 
  -3   9   5       18.23       25.69      1.78 o 
  -2   9   5       40.60       39.41      2.57 o 
  -1   9   5       10.34       10.88      3.36 o 
   0   9   5       46.50       53.42      1.71 o 
   1   9   5       39.97       40.39      3.59 o 
   2   9   5       14.07        9.49      1.59 o 
   3   9   5       44.77       39.13      3.01 o 
   4   9   5       20.00       13.20      1.74 o 
   5   9   5        2.19        3.17      0.89 o 
   6   9   5        4.98        8.41      5.48 o 
   7   9   5       38.52       44.83      5.30 o 
   8   9   5       18.21       22.33      3.72 o 
   9   9   5       10.74       12.24      2.80 o 
 -11  10   5        0.13        2.59      2.17 o 
 -10  10   5        2.83        2.31      0.26 o 
  -9  10   5       31.57       30.25      2.69 o 
  -8  10   5       15.46       19.17      2.07 o 
  -7  10   5       36.36       28.07      7.62 o 
  -6  10   5        9.78       17.35      4.03 o 
  -5  10   5       41.12       42.22      6.17 o 
  -4  10   5       18.94       29.56      8.39 o 
  -3  10   5       36.63       34.24      3.82 o 
  -2  10   5      100.90      110.33      2.36 o 
  -1  10   5       46.33       45.86      4.42 o 
   0  10   5       63.95       64.99      3.02 o 
   1  10   5       54.32       67.82      3.30 o 
   2  10   5       42.32       35.43      2.39 o 
   3  10   5        9.46       15.97      4.87 o 
   4  10   5        0.22        0.85      1.97 o 
   5  10   5        7.21        8.84      2.71 o 
   6  10   5        2.64       11.38      2.76 o 
   7  10   5       11.56        8.75      1.55 o 
  -9  11   5       25.93       24.97      6.96 o 
  -8  11   5       16.74       20.20      3.51 o 
  -7  11   5       57.33       60.40      4.12 o 
  -6  11   5       51.57       55.11      6.18 o 
  -5  11   5        5.49        7.70      2.95 o 
  -4  11   5       17.14       24.97      6.20 o 
  -3  11   5       33.87       38.52      5.53 o 
  -2  11   5        9.91       13.76     13.67 o 
  -1  11   5       15.61       23.97     13.79 o 
   0  11   5       74.67       77.15     13.52 o 
   1  11   5       20.61       23.85      4.17 o 
   2  11   5        0.44        1.58      1.07 o 
   3  11   5       18.26       25.93      5.51 o 
   4  11   5        2.63        6.33      3.88 o 
   5  11   5        1.67        2.91      2.35 o 
   6  11   5        4.83       10.74      4.94 o 
  -7  12   5       14.91       13.06      3.95 o 
  -6  12   5        6.11       21.67      7.01 o 
  -5  12   5        6.83        5.99      6.68 o 
  -4  12   5        3.36        7.92      6.28 o 
  -3  12   5        7.66       18.79      9.15 o 
  -2  12   5        5.62        5.52      0.27 o 
  -1  12   5       30.96       33.33      7.06 o 
   0  12   5        3.72        7.21     10.88 o 
   1  12   5       40.59       40.30      7.64 o 
   2  12   5        1.80        5.07      2.94 o 
   3  12   5        0.61        1.57      1.16 o 
   4  12   5        1.09       11.82      6.83 o 
  -4  13   5       15.44       12.42      3.09 o 
  -3  13   5        0.07        1.73      7.58 o 
  -2  13   5        0.04        3.67      1.79 o 
  -1  13   5        0.87        0.00      0.30 o 
   0  13   5       27.13       30.97      1.55 o 
 -16   0   6       15.03       14.58      4.70 o 
 -15   0   6       12.14       24.39     10.48 o 
 -14   0   6        3.98        6.42      1.42 o 
 -13   0   6      119.97      112.58      8.09 o 
 -12   0   6        5.77        8.39      3.88 o 
 -11   0   6       11.33       23.49      7.52 o 
 -10   0   6       57.46       65.66      4.39 o 
  -9   0   6      808.38      791.29      5.36 o 
  -8   0   6     1407.79     1377.11     15.71 o 
  -7   0   6      206.25      198.73      6.71 o 
  -6   0   6      101.42      112.05      6.74 o 
  -5   0   6      499.87      472.99     16.95 o 
  -4   0   6      747.94      691.04     19.92 o 
  -3   0   6      635.39      626.01      1.21 o 
  -2   0   6      496.55      493.56      9.02 o 
  -1   0   6      501.86      524.26      3.83 o 
   0   0   6      379.08      387.88     12.27 o 
   1   0   6      240.86      218.46      0.27 o 
   2   0   6      369.73      323.79      5.58 o 
   3   0   6      110.55      152.00      7.39 o 
   4   0   6      191.85      199.19      7.97 o 
   5   0   6     1282.39     1268.81     12.42 o 
   6   0   6       84.58       74.86      9.79 o 
   7   0   6       46.28       57.23      5.07 o 
   8   0   6       57.41       47.52      2.88 o 
   9   0   6       10.60       11.88      3.48 o 
  10   0   6       18.04       21.61      5.79 o 
  11   0   6        2.83       12.48      5.76 o 
  12   0   6       16.07       28.36      7.76 o 
 -16   1   6       43.07       43.95      5.36 o 
 -15   1   6        5.75        4.34      5.20 o 
 -14   1   6       38.32       38.69      3.17 o 
 -13   1   6       25.58       29.14      4.86 o 
 -12   1   6       20.59       26.32      4.17 o 
 -11   1   6        7.60        8.56      1.62 o 
 -10   1   6        1.74        6.50      4.36 o 
  -9   1   6       47.48       48.10      2.72 o 
  -8   1   6       25.80       52.74      6.55 o 
  -7   1   6      113.53       94.97      6.04 o 
  -6   1   6      132.67      130.76      6.90 o 
  -5   1   6        5.73        8.10      1.92 o 
  -4   1   6      196.28      185.39      2.36 o 
  -3   1   6      391.81      384.30     15.84 o 
  -2   1   6       16.44       20.94      1.83 o 
  -1   1   6      700.29      628.45     17.99 o 
   0   1   6       15.05       15.72      2.86 o 
   1   1   6       60.68       63.85      1.90 o 
   2   1   6       64.45       74.18      3.16 o 
   3   1   6       47.46       50.64      3.95 o 
   4   1   6       21.15       28.11      2.51 o 
   5   1   6      661.10      617.58      6.54 o 
   6   1   6       92.92      109.89      3.08 o 
   7   1   6      124.30      104.20      7.46 o 
   8   1   6       26.02       31.88      3.04 o 
   9   1   6        3.01        6.23      4.66 o 
  10   1   6        7.98       10.30      2.48 o 
  11   1   6        0.62        2.14      2.43 o 
  12   1   6       11.98       16.14      5.15 o 
 -15   2   6       13.48       20.03      8.21 o 
 -14   2   6        9.81       25.43      6.26 o 
 -13   2   6      173.82      164.26      5.10 o 
 -12   2   6       34.04       54.17      9.42 o 
 -11   2   6       61.56       58.09      2.17 o 
 -10   2   6      135.42      131.94      8.65 o 
  -9   2   6      998.08      930.00      3.74 o 
  -8   2   6       34.39       41.12      2.36 o 
  -7   2   6      192.11      187.11      3.07 o 
  -6   2   6       21.24       24.19      0.46 o 
  -5   2   6       24.20       38.29      4.37 o 
  -4   2   6        9.36       10.08      3.61 o 
  -3   2   6      114.54      105.23      4.17 o 
  -2   2   6       54.88       52.63      9.09 o 
  -1   2   6      394.62      395.49     12.88 o 
   0   2   6       53.07       51.01      1.16 o 
   1   2   6       27.25       30.93      3.45 o 
   2   2   6       13.28       18.14      2.47 o 
   3   2   6       72.09       75.61      5.83 o 
   4   2   6      232.34      250.82      4.17 o 
   5   2   6      236.13      251.70      3.86 o 
   6   2   6      232.57      189.21     10.69 o 
   7   2   6      119.17      106.17      2.99 o 
   8   2   6       23.64       16.59      7.08 o 
   9   2   6        0.15        1.88      1.03 o 
  10   2   6        9.71        8.91      0.32 o 
  11   2   6        2.56        2.30      2.54 o 
 -15   3   6       60.17       50.44      3.22 o 
 -14   3   6        8.82       11.73      3.02 o 
 -13   3   6        0.10        3.00      3.50 o 
 -12   3   6      198.53      181.18      0.79 o 
 -11   3   6       47.31       52.91      4.84 o 
 -10   3   6      115.03      114.48      1.75 o 
  -9   3   6      116.21       97.97      6.76 o 
  -8   3   6       36.90       38.96      4.21 o 
  -7   3   6       30.88       35.32      8.29 o 
  -6   3   6       58.68       58.07     13.28 o 
  -5   3   6       51.84       54.75      2.22 o 
  -4   3   6       51.05       44.65      7.58 o 
  -3   3   6      118.65      107.47      2.53 o 
  -2   3   6      160.51      147.55      1.56 o 
  -1   3   6       68.34       65.06      2.83 o 
   0   3   6      244.81      276.91      5.48 o 
   1   3   6       79.21      101.28      4.19 o 
   2   3   6      576.59      505.23      6.89 o 
   3   3   6       33.24       32.99      2.38 o 
   4   3   6      155.36      137.78      1.60 o 
   5   3   6       88.33       71.07      7.32 o 
   6   3   6       18.32       22.91      2.02 o 
   7   3   6       21.12       22.13      3.39 o 
   8   3   6       17.44       23.58      3.14 o 
   9   3   6        7.74       11.71      1.98 o 
  10   3   6       16.67       16.30      2.48 o 
  11   3   6        0.00        0.06      0.50 o 
 -15   4   6       22.49       23.81      2.26 o 
 -14   4   6       15.49       13.67      3.28 o 
 -13   4   6       36.99       26.24      3.34 o 
 -12   4   6        1.92        6.36      3.71 o 
 -11   4   6       54.97       61.95      2.83 o 
 -10   4   6       30.38       36.75      4.08 o 
  -9   4   6      389.00      372.30      7.06 o 
  -8   4   6      216.61      213.78     14.00 o 
  -7   4   6       10.70       20.69      4.60 o 
  -6   4   6       81.74       76.34      3.04 o 
  -5   4   6       40.32       39.01      2.66 o 
  -4   4   6       16.74       43.00      5.79 o 
  -3   4   6      166.43      181.54      4.00 o 
  -2   4   6      411.87      415.51      6.61 o 
  -1   4   6      136.03      130.28      5.00 o 
   0   4   6       23.82       24.85      3.65 o 
   1   4   6       42.86       45.84      1.33 o 
   2   4   6      501.27      477.23      4.89 o 
   3   4   6       75.26       68.93      5.30 o 
   4   4   6      210.53      209.10     13.31 o 
   5   4   6      199.46      201.92      4.58 o 
   6   4   6       37.83       47.72      3.80 o 
   7   4   6        1.88        3.93      1.52 o 
   8   4   6        7.86       11.76      2.51 o 
   9   4   6        2.15        9.11      2.25 o 
  10   4   6        7.86        9.36      3.57 o 
  11   4   6       21.61       22.99      3.22 o 
 -15   5   6        3.43       22.27     13.64 o 
 -14   5   6       33.81       41.58      3.92 o 
 -13   5   6       74.73       71.11      7.90 o 
 -12   5   6       12.12       17.47      5.19 o 
 -11   5   6       39.97       31.27      0.69 o 
 -10   5   6      144.29      167.93      5.04 o 
  -9   5   6      117.06      109.89      1.82 o 
  -8   5   6       16.06       20.07      3.46 o 
  -7   5   6       25.34       31.99      3.84 o 
  -6   5   6       42.22       45.72      3.13 o 
  -5   5   6       21.52       24.42      3.30 o 
  -4   5   6      106.89      106.76      1.90 o 
  -3   5   6      249.08      277.43     10.15 o 
  -2   5   6       41.28       39.76      2.29 o 
  -1   5   6      101.74      111.59      7.33 o 
   0   5   6       27.95       25.88      0.92 o 
   1   5   6       82.23       97.42      3.49 o 
   2   5   6      267.46      253.08     11.90 o 
   3   5   6      373.86      355.50      3.33 o 
   4   5   6       58.01       53.26      2.10 o 
   5   5   6       59.72       53.69      2.87 o 
   6   5   6        7.22        7.00      3.19 o 
   7   5   6       12.12       11.92      5.10 o 
   8   5   6       24.30       20.45      6.17 o 
   9   5   6        7.05        7.86      2.49 o 
  10   5   6        5.14        4.46      0.70 o 
 -14   6   6        3.11        6.64      0.88 o 
 -13   6   6        4.09       14.81      7.23 o 
 -12   6   6      101.73       91.32      2.35 o 
 -11   6   6        3.44        8.70      3.93 o 
 -10   6   6       87.03       84.76     12.09 o 
  -9   6   6        8.91       22.92      6.76 o 
  -8   6   6      337.52      304.14      2.26 o 
  -7   6   6       22.54       26.90      3.44 o 
  -6   6   6        8.78       12.52      2.51 o 
  -5   6   6       41.71       45.56      7.52 o 
  -4   6   6      117.77      135.13      3.56 o 
  -3   6   6      342.16      351.67      3.30 o 
  -2   6   6      132.29      133.37      3.85 o 
  -1   6   6      613.63      561.58      5.63 o 
   0   6   6       26.30       25.33      1.38 o 
   1   6   6      117.91      109.92     11.81 o 
   2   6   6      172.85      172.42      5.48 o 
   3   6   6      872.46      748.36      9.60 o 
   4   6   6       14.68       13.00      1.86 o 
   5   6   6       23.01       21.04      3.62 o 
   6   6   6       94.34       84.03      9.37 o 
   7   6   6        0.74        1.65      6.12 o 
   8   6   6       12.22       13.75      2.64 o 
   9   6   6        2.30        3.81      1.06 o 
  10   6   6       13.82       13.41      2.90 o 
 -13   7   6       30.43       19.36      2.82 o 
 -12   7   6       51.82       47.12      1.68 o 
 -11   7   6        5.23       12.38      5.30 o 
 -10   7   6       87.44       98.89      7.51 o 
  -9   7   6       28.77       25.72      1.69 o 
  -8   7   6       59.02       54.60      4.53 o 
  -7   7   6        0.78        4.71      3.62 o 
  -6   7   6       20.32       16.60      2.42 o 
  -5   7   6       28.23       34.47      2.65 o 
  -4   7   6       76.44       79.70      3.60 o 
  -3   7   6      200.25      196.34      4.07 o 
  -2   7   6        5.50       13.83      2.29 o 
  -1   7   6      232.79      202.85      1.93 o 
   0   7   6      195.07      169.96      4.67 o 
   1   7   6       56.21       55.07      2.46 o 
   2   7   6       23.47       35.65      4.39 o 
   3   7   6       90.65       98.15      8.09 o 
   4   7   6       17.17       18.22      3.68 o 
   5   7   6       41.78       35.91      4.53 o 
   6   7   6       21.78       21.12      6.24 o 
   7   7   6        7.79       16.54      4.68 o 
   8   7   6        7.90        8.67      0.99 o 
   9   7   6       10.01       12.41      4.27 o 
 -12   8   6       12.78       15.34      3.95 o 
 -11   8   6      101.81       91.14      2.33 o 
 -10   8   6        9.98        8.20      1.42 o 
  -9   8   6       52.48       53.42      2.66 o 
  -8   8   6       61.40       71.84      3.65 o 
  -7   8   6        2.90       11.98      5.02 o 
  -6   8   6       53.28       51.17      3.95 o 
  -5   8   6       19.86       26.75      3.46 o 
  -4   8   6       23.00       30.46      2.25 o 
  -3   8   6       69.17       67.80      3.48 o 
  -2   8   6       88.14       88.42      2.90 o 
  -1   8   6       61.08       55.38      5.39 o 
   0   8   6      114.28       95.02      6.11 o 
   1   8   6       23.68       19.76      4.01 o 
   2   8   6        9.54       24.42      5.02 o 
   3   8   6       46.04       40.95      3.34 o 
   4   8   6       21.07       20.81      2.67 o 
   5   8   6        5.86        9.02      4.29 o 
   6   8   6       11.17        9.42      1.28 o 
   7   8   6        4.27        2.56      6.83 o 
   8   8   6        0.64        5.43      4.85 o 
 -11   9   6       17.58       17.16      5.38 o 
 -10   9   6       10.58       18.36      5.24 o 
  -9   9   6        5.13        9.36      3.24 o 
  -8   9   6       17.48       16.40      7.43 o 
  -7   9   6       20.66       16.73      1.05 o 
  -6   9   6       32.15       36.04      3.62 o 
  -5   9   6       30.10       35.36      8.59 o 
  -4   9   6       23.44       27.56      3.25 o 
  -3   9   6       49.55       49.94      3.95 o 
  -2   9   6      138.64      126.24      5.58 o 
  -1   9   6        4.82        6.60      1.61 o 
   0   9   6       50.25       50.54      6.81 o 
   1   9   6        4.02        5.04      0.90 o 
   2   9   6       11.25       15.27      3.78 o 
   3   9   6       20.27       22.31      5.08 o 
   4   9   6        5.70       11.09      2.32 o 
   5   9   6       26.32       30.46      4.20 o 
   6   9   6       21.18       29.51      3.27 o 
   7   9   6        6.39       11.45      4.07 o 
 -10  10   6        2.23        4.26      2.49 o 
  -9  10   6        4.17       11.47      7.11 o 
  -8  10   6       24.83       25.18      6.50 o 
  -7  10   6        6.20       10.82      5.36 o 
  -6  10   6       20.17       21.01      4.10 o 
  -5  10   6       14.42       31.89      7.92 o 
  -4  10   6      113.30       95.40      5.40 o 
  -3  10   6        8.72       11.75      1.50 o 
  -2  10   6       37.31       47.24      7.56 o 
  -1  10   6      101.71       92.00      4.61 o 
   0  10   6       14.49       15.80      4.37 o 
   1  10   6        6.72       11.04      3.37 o 
   2  10   6        2.11        4.50      1.36 o 
   3  10   6       18.01       14.19      2.20 o 
   4  10   6       17.33       21.18      6.86 o 
   5  10   6        4.18        4.82      2.74 o 
   6  10   6        3.12       11.03      8.11 o 
  -9  11   6       13.92       12.75      5.44 o 
  -8  11   6       59.30       46.02      4.95 o 
  -7  11   6       24.55       27.40      3.12 o 
  -6  11   6        3.67        8.94      1.48 o 
  -5  11   6       32.41       26.97      2.00 o 
  -4  11   6       19.06       18.42      1.47 o 
  -3  11   6       10.47        9.30      1.07 o 
  -2  11   6       50.30       48.88      1.55 o 
  -1  11   6       33.87       35.64      5.27 o 
   0  11   6        6.62        7.30     12.15 o 
   1  11   6        6.76       10.62      2.49 o 
   2  11   6       25.69       30.57      3.13 o 
   3  11   6        5.67        5.74      1.14 o 
   4  11   6        2.89        6.18      3.24 o 
  -6  12   6       15.92       19.33      5.79 o 
  -5  12   6       14.10       12.92      4.86 o 
  -4  12   6       23.36       27.00      3.52 o 
  -3  12   6        5.64        6.03      6.06 o 
  -2  12   6        4.71       25.30     13.30 o 
  -1  12   6        0.65        3.00      4.55 o 
   0  12   6       25.84       29.97      4.58 o 
   1  12   6       24.11       23.03     10.76 o 
   2  12   6        5.25       11.17      6.91 o 
 -15   1   7        0.97        5.36      8.57 o 
 -14   1   7       38.52       32.31      1.31 o 
 -13   1   7        2.60        2.10      1.15 o 
 -12   1   7       52.40       51.78      3.20 o 
 -11   1   7        6.41       14.86      4.80 o 
 -10   1   7       27.98       29.49      1.71 o 
  -9   1   7       23.52       27.05      2.29 o 
  -8   1   7      105.85      106.33      3.85 o 
  -7   1   7       48.51       46.96      3.40 o 
  -6   1   7       56.39       56.85      1.66 o 
  -5   1   7       25.89       29.18      6.20 o 
  -4   1   7       81.95       72.98      5.45 o 
  -3   1   7      262.81      282.67      7.53 o 
  -2   1   7      369.31      345.91     16.61 o 
  -1   1   7       89.73      113.14      6.37 o 
   0   1   7      232.82      242.46      5.57 o 
   1   1   7      113.12      122.48     10.24 o 
   2   1   7       26.88       27.20      2.34 o 
   3   1   7      293.31      265.79      0.28 o 
   4   1   7       22.04       26.14      3.79 o 
   5   1   7       75.41       79.21      1.61 o 
   6   1   7       70.74       61.47      3.74 o 
   7   1   7        0.95        1.96      0.98 o 
   8   1   7        0.94        2.44      0.91 o 
   9   1   7        3.16        7.24      2.93 o 
  10   1   7        1.76        4.20      1.52 o 
 -15   2   7       51.14       58.21      7.54 o 
 -14   2   7       20.05       15.65      2.35 o 
 -13   2   7       24.03       25.50      2.51 o 
 -12   2   7       19.86       17.51      5.73 o 
 -11   2   7       59.59       61.73      3.81 o 
 -10   2   7       65.80       70.08      4.42 o 
  -9   2   7       14.26       13.49      2.12 o 
  -8   2   7       24.38       26.99      2.43 o 
  -7   2   7      109.40      105.48      0.89 o 
  -6   2   7       26.49       31.84      3.32 o 
  -5   2   7      148.90      160.71      5.96 o 
  -4   2   7      224.21      232.80     13.56 o 
  -3   2   7       37.92       42.44      3.24 o 
  -2   2   7       70.15       75.74      3.50 o 
  -1   2   7       48.03       61.65     13.17 o 
   0   2   7      232.19      255.53     12.27 o 
   1   2   7       78.02       87.76      6.39 o 
   2   2   7       25.12       35.01      4.83 o 
   3   2   7      200.71      200.75      3.81 o 
   4   2   7       35.68       34.79      2.47 o 
   5   2   7        6.53       11.21      1.67 o 
   6   2   7        6.73       16.39      5.16 o 
   7   2   7        9.48       11.25      1.55 o 
   8   2   7       15.88       13.16      0.91 o 
   9   2   7       12.52       20.71      2.30 o 
  10   2   7       15.22       18.23      1.14 o 
 -15   3   7       15.86       13.46      2.94 o 
 -14   3   7       30.37       37.53      6.29 o 
 -13   3   7       73.66       60.18      3.68 o 
 -12   3   7       18.14       19.65      3.35 o 
 -11   3   7       19.57       19.32      3.62 o 
 -10   3   7       26.16       25.44      1.74 o 
  -9   3   7       33.31       27.04      2.21 o 
  -8   3   7       64.62       54.80      5.14 o 
  -7   3   7       17.78       13.81      4.17 o 
  -6   3   7       30.96       33.27      3.24 o 
  -5   3   7      169.81      202.92      5.23 o 
  -4   3   7       30.42       34.04      3.74 o 
  -3   3   7      161.36      176.27      8.23 o 
  -2   3   7       48.40       41.40      2.63 o 
  -1   3   7        3.34       17.37      3.91 o 
   0   3   7      524.60      509.34      9.44 o 
   1   3   7       45.60       54.59      6.17 o 
   2   3   7       13.82       15.24      1.21 o 
   3   3   7      242.11      218.40     13.94 o 
   4   3   7       21.85       26.60      2.32 o 
   5   3   7       11.96       19.21      2.68 o 
   6   3   7       31.01       32.90      4.27 o 
   7   3   7        6.41        7.27      1.47 o 
   8   3   7        5.37       13.39      3.04 o 
   9   3   7        4.22        5.10      0.86 o 
  10   3   7        0.96        1.11      1.27 o 
 -15   4   7       12.93       18.91      6.09 o 
 -14   4   7        2.06        7.32      2.55 o 
 -13   4   7       68.93       63.64      3.33 o 
 -12   4   7       36.09       32.90      1.62 o 
 -11   4   7      136.14      129.73     11.69 o 
 -10   4   7      134.54      136.64      6.57 o 
  -9   4   7       18.04       22.17      7.49 o 
  -8   4   7       22.29       19.86      4.83 o 
  -7   4   7       28.32       44.29      6.70 o 
  -6   4   7       32.46       34.77      2.13 o 
  -5   4   7       32.22       39.03      2.42 o 
  -4   4   7      136.95      146.40      5.17 o 
  -3   4   7      393.08      351.22      9.72 o 
  -2   4   7       75.12       75.31      2.45 o 
  -1   4   7      190.72      190.18      7.01 o 
   0   4   7      192.81      171.27      3.18 o 
   1   4   7        5.01       15.08      3.53 o 
   2   4   7      299.90      284.28      6.41 o 
   3   4   7       19.62       20.53      1.99 o 
   4   4   7      129.14      122.19      5.06 o 
   5   4   7        4.45        9.90      3.13 o 
   6   4   7        1.69        3.66      3.29 o 
   7   4   7        8.46       18.98      4.74 o 
   8   4   7        0.91        3.45      5.18 o 
   9   4   7        6.07        8.06      2.79 o 
  10   4   7       10.33       19.20      5.15 o 
 -14   5   7       16.71       19.81      6.95 o 
 -13   5   7       33.58       39.06      6.06 o 
 -12   5   7       26.65       35.78      7.20 o 
 -11   5   7      172.87      164.36     11.95 o 
 -10   5   7        8.13        8.98      1.17 o 
  -9   5   7      105.10      132.08      6.16 o 
  -8   5   7       20.48       18.01      6.06 o 
  -7   5   7      106.33      100.17      3.03 o 
  -6   5   7       61.81       66.48      3.19 o 
  -5   5   7       70.51       77.33      4.58 o 
  -4   5   7      187.55      211.33      4.25 o 
  -3   5   7      158.84      162.50      4.86 o 
  -2   5   7       11.41       35.60      7.99 o 
  -1   5   7       36.93       43.36     11.73 o 
   0   5   7        0.19       15.71      2.65 o 
   1   5   7      103.70       93.36      3.18 o 
   2   5   7      310.94      296.41      2.14 o 
   3   5   7       10.27       11.67      1.72 o 
   4   5   7        2.97        8.72      3.23 o 
   5   5   7       62.24       49.50      6.75 o 
   6   5   7       16.56       13.69      0.65 o 
   7   5   7        0.50        6.44      7.01 o 
   8   5   7        4.98        3.02      2.86 o 
   9   5   7       16.70       15.62      5.35 o 
 -14   6   7        1.90        5.58      9.09 o 
 -13   6   7        2.84        4.57      2.93 o 
 -12   6   7        4.60        6.67      3.20 o 
 -11   6   7       14.21       10.67      4.83 o 
 -10   6   7       17.78       23.37      6.29 o 
  -9   6   7       10.33        8.78      0.80 o 
  -8   6   7        9.73        6.93      1.27 o 
  -7   6   7       16.83       29.78      6.51 o 
  -6   6   7       12.95       14.14      0.66 o 
  -5   6   7        5.89       14.23      5.79 o 
  -4   6   7       30.04       31.69      4.58 o 
  -3   6   7       44.61       40.43      2.55 o 
  -2   6   7      150.24      142.80     12.58 o 
  -1   6   7       44.60       53.82      2.13 o 
   0   6   7        4.49        6.71      1.61 o 
   1   6   7      161.70      163.93      6.29 o 
   2   6   7        9.34       13.94      1.89 o 
   3   6   7       30.18       39.40      2.53 o 
   4   6   7       27.42       25.65      1.08 o 
   5   6   7       24.25       23.24      2.08 o 
   6   6   7        7.31        8.73      1.62 o 
   7   6   7       11.51       11.65      4.06 o 
   8   6   7        7.35        7.76      3.97 o 
   9   6   7       19.10       17.47      6.78 o 
 -13   7   7        5.69        8.19      4.40 o 
 -12   7   7        5.31        6.13      2.64 o 
 -11   7   7       36.37       33.22      4.06 o 
 -10   7   7       68.86       71.51      6.91 o 
  -9   7   7       17.38       15.73      0.78 o 
  -8   7   7        8.12       25.83      7.06 o 
  -7   7   7       23.53       21.10      4.57 o 
  -6   7   7       17.79       24.98      3.71 o 
  -5   7   7       62.39       70.48      4.07 o 
  -4   7   7       19.03       22.84      2.97 o 
  -3   7   7       13.28       14.84      2.48 o 
  -2   7   7      203.26      185.58      2.13 o 
  -1   7   7       95.43       91.50      1.30 o 
   0   7   7       18.07       22.99      2.22 o 
   1   7   7      123.08      127.82      7.40 o 
   2   7   7       64.02       57.16      1.13 o 
   3   7   7       29.84       32.83      1.32 o 
   4   7   7        5.72        6.63      0.82 o 
   5   7   7        8.46       12.47      4.87 o 
   6   7   7        1.96        3.34      2.10 o 
   7   7   7        3.08        5.99      4.12 o 
   8   7   7        0.01        0.16      0.96 o 
 -12   8   7        4.58        3.88      0.21 o 
 -11   8   7       16.48       19.95      5.65 o 
 -10   8   7       37.71       34.21      5.75 o 
  -9   8   7        3.81        4.56      1.06 o 
  -8   8   7        4.34        6.58      3.86 o 
  -7   8   7       27.16       21.40      6.20 o 
  -6   8   7       64.96       62.72      6.59 o 
  -5   8   7       93.55       80.75      6.59 o 
  -4   8   7      104.37       92.06      1.22 o 
  -3   8   7        4.18        5.34      1.33 o 
  -2   8   7      100.73       97.40      2.66 o 
  -1   8   7       18.01       17.87      1.85 o 
   0   8   7      107.79       97.65      2.57 o 
   1   8   7       27.53       25.09      2.08 o 
   2   8   7       14.53       17.91      3.12 o 
   3   8   7        6.22        7.34      0.94 o 
   4   8   7       15.34       10.73      2.84 o 
   5   8   7        6.71        9.67      2.04 o 
   6   8   7        7.37        4.19      1.92 o 
   7   8   7        8.61       23.92      5.36 o 
 -11   9   7        0.57        2.01      0.91 o 
 -10   9   7        6.72        9.91      1.14 o 
  -9   9   7        1.75        3.39      3.52 o 
  -8   9   7       74.59       63.15      3.21 o 
  -7   9   7        3.86        5.69      1.65 o 
  -6   9   7        5.65       17.41      5.11 o 
  -5   9   7        1.38        3.51      6.65 o 
  -4   9   7        0.21        6.02      1.20 o 
  -3   9   7        2.41       24.01      9.96 o 
  -2   9   7       14.86       17.04      3.53 o 
  -1   9   7       28.32       26.21      2.45 o 
   0   9   7       22.99       21.90      3.66 o 
   1   9   7        3.07        2.72      3.75 o 
   2   9   7        8.44        9.61      4.89 o 
   3   9   7        6.95        6.56      1.35 o 
   4   9   7       42.39       42.04      4.61 o 
   5   9   7       15.83       25.06      3.61 o 
   6   9   7        5.65        5.54      3.50 o 
  -9  10   7       11.19        9.59      1.95 o 
  -8  10   7       16.09       28.29      7.57 o 
  -7  10   7        2.23        2.61      1.07 o 
  -6  10   7       16.81       27.64      9.92 o 
  -5  10   7       36.93       33.34      5.56 o 
  -4  10   7       33.06       32.28      6.31 o 
  -3  10   7       33.69       27.98      1.85 o 
  -2  10   7      109.23      121.01     10.27 o 
  -1  10   7        9.99        8.64      0.58 o 
   0  10   7       13.72       18.31      4.21 o 
   1  10   7        0.59        2.20      4.85 o 
   2  10   7        0.66        0.25      2.87 o 
   3  10   7       27.51       25.30      1.14 o 
   4  10   7        9.38       14.11      2.21 o 
   5  10   7        8.57        6.33      3.51 o 
  -7  11   7       11.35       16.85      6.61 o 
  -6  11   7        6.97        7.76      0.21 o 
  -5  11   7       12.16       17.68      2.26 o 
  -4  11   7       14.17       15.46      1.76 o 
  -3  11   7       34.33       34.12      4.00 o 
  -2  11   7       21.74       18.42      0.30 o 
  -1  11   7        0.61        3.82      4.55 o 
   0  11   7        1.40        2.61      3.24 o 
   1  11   7        6.97        5.36      1.65 o 
   2  11   7        2.16        2.25      1.41 o 
   3  11   7        4.01        6.32      2.17 o 
  -3  12   7        0.17        2.76      8.21 o 
  -2  12   7       25.35       33.42     14.76 o 
 -15   0   8       13.68       22.70      9.15 o 
 -14   0   8       44.82       39.18      3.09 o 
 -13   0   8       59.02       75.79      9.82 o 
 -12   0   8      263.09      251.66      2.13 o 
 -11   0   8      129.94      155.31      8.80 o 
 -10   0   8       27.18       25.64      0.63 o 
  -9   0   8       47.17       50.50      2.84 o 
  -8   0   8      249.04      254.08      7.99 o 
  -7   0   8      284.72      280.02      6.73 o 
  -6   0   8      279.50      266.93      3.89 o 
  -5   0   8       89.90       85.35      0.86 o 
  -4   0   8      554.09      543.34     11.09 o 
  -3   0   8      437.35      402.09     22.92 o 
  -2   0   8       63.66       67.88      3.59 o 
  -1   0   8       90.22       85.28      4.85 o 
   0   0   8       50.00       56.46      4.31 o 
   1   0   8        6.08       17.97      9.21 o 
   2   0   8      489.42      501.40      2.70 o 
   3   0   8      116.12      115.43      6.82 o 
   4   0   8       83.42       84.24      7.80 o 
   5   0   8       42.50       46.72      8.43 o 
   6   0   8       13.53       11.64      0.21 o 
   7   0   8       23.39       19.51      2.69 o 
   8   0   8        7.57       17.75      3.41 o 
   9   0   8        5.23       11.77      3.56 o 
 -15   1   8       37.50       28.73      6.17 o 
 -14   1   8        8.52       16.79      4.22 o 
 -13   1   8        0.24        3.83      5.91 o 
 -12   1   8       47.39       50.00      4.06 o 
 -11   1   8        4.66        4.97      3.67 o 
 -10   1   8       22.12       18.98      4.09 o 
  -9   1   8       47.89       47.09      2.42 o 
  -8   1   8        4.73        8.56      4.41 o 
  -7   1   8       52.56       53.22      3.26 o 
  -6   1   8       72.01       70.52      3.74 o 
  -5   1   8       40.24       38.69      3.59 o 
  -4   1   8      225.97      243.62      7.79 o 
  -3   1   8       84.14       84.67      2.69 o 
  -2   1   8       86.21       84.24      2.61 o 
  -1   1   8      101.47       93.70      5.35 o 
   0   1   8       13.44       10.89      3.89 o 
   1   1   8       53.26       54.30      5.20 o 
   2   1   8      272.39      268.18      2.61 o 
   3   1   8       84.91      107.04      6.35 o 
   4   1   8       77.71       68.35      2.72 o 
   5   1   8       25.17       28.91      5.90 o 
   6   1   8        0.94        3.55      2.15 o 
   7   1   8        6.52        8.49      2.37 o 
   8   1   8        1.51        5.83      3.33 o 
   9   1   8       15.89       17.34      0.73 o 
 -15   2   8        5.89        5.97      7.48 o 
 -14   2   8       15.86       16.15      1.46 o 
 -13   2   8        5.97        7.12      5.17 o 
 -12   2   8      106.06      142.68     15.47 o 
 -11   2   8      118.57      103.33      5.77 o 
 -10   2   8      114.91      103.13      4.30 o 
  -9   2   8       47.20       47.44      4.75 o 
  -8   2   8       36.40       34.60      2.30 o 
  -7   2   8       17.75       30.07      1.37 o 
  -6   2   8        4.78        6.22      4.45 o 
  -5   2   8      113.87      112.29      7.06 o 
  -4   2   8       27.99       37.61      2.35 o 
  -3   2   8        3.06        4.05      1.73 o 
  -2   2   8        0.13        2.46      4.46 o 
  -1   2   8      137.68      130.04     10.83 o 
   0   2   8       76.82       84.61      6.85 o 
   1   2   8      295.11      273.38      7.95 o 
   2   2   8      499.34      463.87     13.41 o 
   3   2   8      246.69      233.76     10.78 o 
   4   2   8       18.42       20.09      1.74 o 
   5   2   8       57.94       48.41      2.40 o 
   6   2   8        5.12        6.94      1.90 o 
   7   2   8        5.23        3.36      2.47 o 
   8   2   8        5.35        6.35      1.75 o 
   9   2   8        1.35        1.28      0.14 o 
 -14   3   8        5.68       12.35      5.37 o 
 -13   3   8        9.68       10.71      2.03 o 
 -12   3   8       35.85       39.14      7.52 o 
 -11   3   8        1.27        6.00      2.18 o 
 -10   3   8       21.22       21.94      3.72 o 
  -9   3   8        2.51       11.47      2.53 o 
  -8   3   8        7.13        8.67      2.23 o 
  -7   3   8       31.94       38.62      2.13 o 
  -6   3   8       78.42       71.40      6.32 o 
  -5   3   8       80.96       86.32      3.23 o 
  -4   3   8      154.85      159.60      6.18 o 
  -3   3   8      135.65      122.80      2.28 o 
  -2   3   8       10.88       22.84      5.94 o 
  -1   3   8      582.81      536.56      1.98 o 
   0   3   8       19.56       28.37      5.01 o 
   1   3   8       94.95       82.96     14.55 o 
   2   3   8      129.59      144.86      4.47 o 
   3   3   8       11.44        9.82      3.28 o 
   4   3   8       39.32       43.68      2.17 o 
   5   3   8        9.81       19.90      3.63 o 
   6   3   8        5.15        6.49      1.79 o 
   7   3   8       20.50       29.38      4.63 o 
   8   3   8        4.92        3.28      1.28 o 
   9   3   8       19.28       16.84      2.09 o 
 -14   4   8       15.91       16.50      2.58 o 
 -13   4   8       32.19       31.74      8.20 o 
 -12   4   8      132.17      118.14      4.66 o 
 -11   4   8        5.89        6.12      1.42 o 
 -10   4   8       29.42       40.83      5.49 o 
  -9   4   8       14.77       13.88      2.67 o 
  -8   4   8       10.55       14.48      1.10 o 
  -7   4   8       40.14       40.25      4.70 o 
  -6   4   8       40.24       41.91      5.28 o 
  -5   4   8       69.80       84.33      2.84 o 
  -4   4   8      300.10      277.95      3.88 o 
  -3   4   8       17.80       23.73      3.85 o 
  -2   4   8       21.17       33.49      5.86 o 
  -1   4   8      439.76      403.97      5.92 o 
   0   4   8      111.93      106.85      3.53 o 
   1   4   8      100.86      124.33      3.25 o 
   2   4   8       49.33       44.62      6.50 o 
   3   4   8       21.78       26.02      4.25 o 
   4   4   8       14.65       20.93      2.43 o 
   5   4   8        3.82        2.40      0.95 o 
   6   4   8        0.06        1.65      4.27 o 
   7   4   8        5.35        8.76      2.81 o 
   8   4   8       26.16       20.55      2.18 o 
   9   4   8        9.06       11.47      2.44 o 
 -13   5   8       10.06       15.83      5.93 o 
 -12   5   8       34.90       34.27      3.54 o 
 -11   5   8       22.92       23.07      5.71 o 
 -10   5   8       39.64       41.77      2.26 o 
  -9   5   8        4.66        4.79      7.74 o 
  -8   5   8        8.19        7.00      2.12 o 
  -7   5   8       66.34       66.36      5.43 o 
  -6   5   8      224.98      260.30      6.53 o 
  -5   5   8       59.67       63.35      4.45 o 
  -4   5   8       44.51       43.24      2.82 o 
  -3   5   8       74.50       68.94      3.59 o 
  -2   5   8       67.50       68.79      5.09 o 
  -1   5   8       38.69       42.56      2.63 o 
   0   5   8      119.91      115.46     10.11 o 
   1   5   8       44.11       35.96      1.85 o 
   2   5   8        1.21        1.10      4.34 o 
   3   5   8       23.54       26.16      2.74 o 
   4   5   8       35.64       31.64      6.78 o 
   5   5   8        7.65       13.07      3.54 o 
   6   5   8        3.32        5.13      6.45 o 
   7   5   8       17.35       21.25      4.38 o 
   8   5   8        4.86        5.86      2.88 o 
 -13   6   8       16.94       24.21      7.47 o 
 -12   6   8       33.32       35.28      4.19 o 
 -11   6   8      181.71      169.16      3.50 o 
 -10   6   8        0.84        8.33      5.79 o 
  -9   6   8        6.13       17.09      5.38 o 
  -8   6   8       28.70       27.39      5.09 o 
  -7   6   8       11.95       12.09      2.18 o 
  -6   6   8      223.34      200.40     31.09 o 
  -5   6   8      188.28      177.05      5.06 o 
  -4   6   8      249.05      283.54      8.35 o 
  -3   6   8       26.78       28.46      1.11 o 
  -2   6   8       48.17       47.20      0.86 o 
  -1   6   8       28.07       25.19      6.66 o 
   0   6   8      262.74      245.93      8.97 o 
   1   6   8       44.31       40.27      3.76 o 
   2   6   8       22.42       16.26      3.42 o 
   3   6   8       45.29       51.99      5.96 o 
   4   6   8        0.64        1.55      1.43 o 
   5   6   8       10.15        9.28      3.59 o 
   6   6   8        4.20        5.32      1.55 o 
   7   6   8       17.61       11.73      5.89 o 
 -12   7   8       20.72       28.22      7.77 o 
 -11   7   8       15.30       16.86      3.80 o 
 -10   7   8       15.81       17.70      4.76 o 
  -9   7   8        7.29       11.33      3.34 o 
  -8   7   8       23.34       32.12     10.15 o 
  -7   7   8       56.05       95.73      6.77 o 
  -6   7   8       64.43       64.95      5.78 o 
  -5   7   8       42.82       39.27      3.31 o 
  -4   7   8       72.23       64.33      0.88 o 
  -3   7   8       99.63       99.34      4.93 o 
  -2   7   8       35.13       31.58      3.41 o 
  -1   7   8       18.33       19.61      3.11 o 
   0   7   8       43.27       49.96      2.93 o 
   1   7   8        8.25       12.10      2.18 o 
   2   7   8       41.09       41.37      2.13 o 
   3   7   8        6.48       10.24      0.87 o 
   4   7   8        6.16       12.05      2.60 o 
   5   7   8        4.31        5.96      6.00 o 
   6   7   8       11.75       15.29      3.43 o 
   7   7   8        0.81        4.31      2.13 o 
 -11   8   8       23.59       24.11      2.96 o 
 -10   8   8       12.06       23.04      4.99 o 
  -9   8   8       32.72       37.22      9.40 o 
  -8   8   8        2.47        1.97      0.80 o 
  -7   8   8       15.55       23.72      3.62 o 
  -6   8   8        3.27        5.03      7.50 o 
  -5   8   8       21.45       20.59      4.60 o 
  -4   8   8        2.18        3.40      4.19 o 
  -3   8   8       46.84       52.68      4.79 o 
  -2   8   8       48.03       43.97      3.25 o 
  -1   8   8       47.07       41.79      4.03 o 
   0   8   8      124.33      116.58      4.08 o 
   1   8   8        0.05        0.62      1.81 o 
   2   8   8        6.16        5.99      0.09 o 
   3   8   8       26.94       27.75      4.26 o 
   4   8   8       10.27       10.96      2.96 o 
   5   8   8        3.61       20.54      6.25 o 
   6   8   8        0.79        4.46      2.24 o 
 -10   9   8        1.57        1.21      0.51 o 
  -9   9   8       17.19       21.87      2.07 o 
  -8   9   8        9.74       11.15      5.36 o 
  -7   9   8       22.12       32.32      5.15 o 
  -6   9   8       23.90       24.48      2.25 o 
  -5   9   8       62.80       56.12      1.11 o 
  -4   9   8       38.62       31.01      9.05 o 
  -3   9   8       12.50       16.43      6.20 o 
  -2   9   8        5.27        7.83      3.13 o 
  -1   9   8       18.02       12.97      3.49 o 
   0   9   8       24.63       30.82      2.09 o 
   1   9   8       18.88       26.77      4.67 o 
   2   9   8       18.83       23.91      7.80 o 
   3   9   8       16.38       19.05      7.14 o 
   4   9   8        3.10        3.77      2.11 o 
  -8  10   8       12.61       13.15      3.24 o 
  -7  10   8       31.72       31.37      4.09 o 
  -6  10   8       25.12       26.48      4.74 o 
  -5  10   8       21.57       20.11      4.64 o 
  -4  10   8       66.82       54.85      0.06 o 
  -3  10   8        0.43        1.19      2.15 o 
  -2  10   8       15.60       11.02      2.53 o 
  -1  10   8        0.54        1.39      2.22 o 
   0  10   8       14.59       14.56      2.16 o 
   1  10   8        8.09        5.93      0.83 o 
   2  10   8        0.70        1.03      2.54 o 
   3  10   8        2.58        6.46      6.79 o 
  -5  11   8       29.41       26.88      2.70 o 
  -4  11   8        6.93       10.10      1.64 o 
  -3  11   8       39.16       38.30      6.24 o 
  -2  11   8        1.58        4.52      4.55 o 
  -1  11   8        7.59        6.82      1.52 o 
   0  11   8       31.69       23.30      8.58 o 
 -14   1   9        4.27        4.03      0.20 o 
 -13   1   9       20.50       21.92      2.03 o 
 -12   1   9       19.80       22.62      4.97 o 
 -11   1   9       37.02       49.96      4.59 o 
 -10   1   9       24.79       19.21      1.40 o 
  -9   1   9        4.49        4.15      1.83 o 
  -8   1   9       82.45       73.16      2.13 o 
  -7   1   9       17.47       22.15      2.91 o 
  -6   1   9       44.69       47.65      2.26 o 
  -5   1   9       82.23       94.38     12.48 o 
  -4   1   9       79.69       82.31      4.71 o 
  -3   1   9      135.23      118.46      2.70 o 
  -2   1   9      133.50      134.49      9.93 o 
  -1   1   9        0.91        4.21      2.01 o 
   0   1   9       64.80       65.37      5.61 o 
   1   1   9       65.01       50.22      1.21 o 
   2   1   9       27.91       29.10      2.05 o 
   3   1   9       20.90       19.59      6.14 o 
   4   1   9        3.48        8.36      2.70 o 
   5   1   9        6.99        8.23      2.43 o 
   6   1   9        0.85        2.86      1.52 o 
   7   1   9        2.70        4.30      1.93 o 
   8   1   9       22.75       26.68      4.08 o 
 -14   2   9        0.55        5.91      2.15 o 
 -13   2   9       27.81       23.47      1.02 o 
 -12   2   9        4.45       13.83      4.69 o 
 -11   2   9       23.77       34.18      4.39 o 
 -10   2   9       47.35       42.31      2.37 o 
  -9   2   9        1.87       11.59      2.53 o 
  -8   2   9       19.81       15.67      4.55 o 
  -7   2   9       10.13       13.14      3.37 o 
  -6   2   9       17.55       22.18      4.63 o 
  -5   2   9       41.70       43.77      3.74 o 
  -4   2   9       65.68       62.82      5.21 o 
  -3   2   9      111.52      127.70      7.47 o 
  -2   2   9       66.14       68.76      4.12 o 
  -1   2   9       53.71       62.91      6.57 o 
   0   2   9       58.11       59.14      3.17 o 
   1   2   9       27.65       25.95      3.95 o 
   2   2   9        3.35        6.85      4.78 o 
   3   2   9       14.40       30.83      5.75 o 
   4   2   9        8.01        7.84      0.91 o 
   5   2   9       12.16       14.68      1.99 o 
   6   2   9        3.41        5.14      4.13 o 
   7   2   9        9.33       17.16      4.73 o 
   8   2   9       23.84       19.96      2.40 o 
 -14   3   9        4.98        6.64      0.87 o 
 -13   3   9        6.85        9.59      4.08 o 
 -12   3   9        2.40        1.96      0.71 o 
 -11   3   9        0.93        1.07      0.41 o 
 -10   3   9        0.07        5.78      3.99 o 
  -9   3   9        3.47       13.76      9.52 o 
  -8   3   9      137.72      165.98     17.84 o 
  -7   3   9       15.76       24.55      5.01 o 
  -6   3   9      146.23      145.71     22.35 o 
  -5   3   9      106.46       97.36      3.86 o 
  -4   3   9        0.76        5.14      0.84 o 
  -3   3   9      165.98      156.60      4.99 o 
  -2   3   9       56.92       66.79      6.91 o 
  -1   3   9       16.33       14.71      1.63 o 
   0   3   9      170.05      204.02      7.81 o 
   1   3   9       41.79       45.75      3.53 o 
   2   3   9       26.94       24.71      7.00 o 
   3   3   9       34.15       37.47      5.25 o 
   4   3   9       20.31       16.17      3.68 o 
   5   3   9       24.32       22.67      3.97 o 
   6   3   9        3.34       11.95      8.78 o 
   7   3   9        0.12        0.62      1.64 o 
   8   3   9        5.87       20.24      7.52 o 
 -13   4   9       49.92       42.18      2.39 o 
 -12   4   9        7.12        7.83      1.12 o 
 -11   4   9       24.57       23.98      0.88 o 
 -10   4   9        7.62        7.14      3.60 o 
  -9   4   9       71.41       71.13      3.68 o 
  -8   4   9       23.49       23.01      1.38 o 
  -7   4   9       82.41       80.85      6.02 o 
  -6   4   9      237.64      196.89      8.90 o 
  -5   4   9        1.43        2.36      1.44 o 
  -4   4   9       74.46       79.15      2.11 o 
  -3   4   9       24.93       26.94      3.82 o 
  -2   4   9       13.19       32.18      9.56 o 
  -1   4   9       49.73       43.18      0.06 o 
   0   4   9      166.80      175.90      3.18 o 
   1   4   9      108.27      137.12      7.17 o 
   2   4   9       17.24       22.08      0.94 o 
   3   4   9       15.75       13.64      7.02 o 
   4   4   9        2.02        4.14      1.32 o 
   5   4   9       13.82       17.06      1.33 o 
   6   4   9       14.30       21.18      2.64 o 
   7   4   9       20.01       21.43      4.07 o 
 -13   5   9        5.99       11.21      4.48 o 
 -12   5   9       19.38       21.74      2.19 o 
 -11   5   9        0.73        7.39      4.13 o 
 -10   5   9       44.99       41.04      7.80 o 
  -9   5   9       21.00       19.46      9.44 o 
  -8   5   9       47.84       45.44      4.59 o 
  -7   5   9       56.58       51.42      5.21 o 
  -6   5   9       27.40       27.44      6.37 o 
  -5   5   9       29.73       36.26      2.59 o 
  -4   5   9       27.32       21.22      3.10 o 
  -3   5   9        4.22       13.07      4.64 o 
  -2   5   9       57.32       48.06      0.15 o 
  -1   5   9      102.37      113.43     15.22 o 
   0   5   9        7.87       16.49      4.32 o 
   1   5   9        5.84       25.57      7.15 o 
   2   5   9       28.90       26.09      3.42 o 
   3   5   9        1.47        2.33      0.87 o 
   4   5   9        0.29        4.66      4.95 o 
   5   5   9        0.29        0.92      1.01 o 
   6   5   9        7.64        4.15      2.19 o 
   7   5   9        6.97       11.01      2.38 o 
 -12   6   9        8.07        6.98      8.57 o 
 -11   6   9        5.93       19.86      6.47 o 
 -10   6   9       17.63       25.90      6.19 o 
  -9   6   9        3.79        2.91      0.21 o 
  -8   6   9        0.27        4.79      7.20 o 
  -7   6   9       34.34       32.73     11.94 o 
  -6   6   9       20.28       20.18      1.41 o 
  -5   6   9       91.89       89.84      6.46 o 
  -4   6   9       19.05       17.81      4.30 o 
  -3   6   9        2.23       11.39      6.05 o 
  -2   6   9       39.37       45.15      3.41 o 
  -1   6   9       16.63       21.63      2.65 o 
   0   6   9        2.45       20.55      6.33 o 
   1   6   9        8.55        5.95      4.20 o 
   2   6   9       24.88       26.85      1.67 o 
   3   6   9        9.12        8.79      1.15 o 
   4   6   9        3.37       12.19      4.59 o 
   5   6   9        8.95        9.69      3.19 o 
   6   6   9       26.05       19.94      2.96 o 
 -11   7   9       28.12       34.82      8.50 o 
 -10   7   9        2.94        5.26      0.79 o 
  -9   7   9       21.43       20.43      3.11 o 
  -8   7   9       30.54       29.43      2.50 o 
  -7   7   9        0.83       12.01      6.52 o 
  -6   7   9       26.44       32.33      7.14 o 
  -5   7   9       36.13       34.30      3.03 o 
  -4   7   9       28.72       33.81      2.02 o 
  -3   7   9        7.22        5.24      2.80 o 
  -2   7   9       22.08       29.34      5.55 o 
  -1   7   9       25.66       24.74      2.09 o 
   0   7   9       71.08       62.36      4.54 o 
   1   7   9       20.52       35.68      7.83 o 
   2   7   9       10.96       17.73      2.47 o 
   3   7   9        2.11        3.39      1.46 o 
   4   7   9        2.52        8.62      4.07 o 
   5   7   9        0.88        5.28      4.71 o 
 -10   8   9        6.56        7.30      0.66 o 
  -9   8   9       41.41       35.49      3.00 o 
  -8   8   9       38.27       41.69      6.97 o 
  -7   8   9       40.39       46.76      9.85 o 
  -6   8   9       11.90        9.82      3.03 o 
  -5   8   9       11.87       18.42      4.58 o 
  -4   8   9        8.88       11.00      1.58 o 
  -3   8   9       40.88       45.37      5.22 o 
  -2   8   9       17.08       26.95      5.10 o 
  -1   8   9       17.20       24.05      2.49 o 
   0   8   9        3.81        5.28      4.58 o 
   1   8   9        5.43        5.16      2.88 o 
   2   8   9        7.96       13.23      4.27 o 
   3   8   9       10.23       12.74      4.15 o 
   4   8   9        5.07        8.45      2.82 o 
  -8   9   9        3.17        1.94      0.30 o 
  -7   9   9        0.42        0.00      0.30 o 
  -6   9   9       10.01        8.79      0.06 o 
  -5   9   9       59.26       54.76      3.09 o 
  -4   9   9       29.30       34.52      3.94 o 
  -3   9   9        8.44        8.00      0.09 o 
  -2   9   9        0.58        1.90      0.84 o 
  -1   9   9       23.57       24.34      5.16 o 
   0   9   9       14.90       15.65      3.95 o 
   1   9   9       11.49       15.30      1.12 o 
   2   9   9       11.76       22.40      4.89 o 
  -5  10   9       37.30       43.82      7.39 o 
  -4  10   9       14.60        7.36      5.09 o 
  -3  10   9       38.41       32.39      8.20 o 
  -2  10   9        4.67        8.12      7.61 o 
  -1  10   9        1.20        2.66      1.43 o 
 -13   0  10       20.61       18.88      5.70 o 
 -12   0  10       39.69       30.30      2.09 o 
 -11   0  10       83.47       66.58      8.02 o 
 -10   0  10       37.08       34.32      4.05 o 
  -9   0  10       82.02       70.35      2.29 o 
  -8   0  10       27.25       21.58      0.82 o 
  -7   0  10      165.78      180.55      4.85 o 
  -6   0  10      120.41      131.79      3.48 o 
  -5   0  10       19.35       18.88      0.06 o 
  -4   0  10      107.20      103.15     14.82 o 
  -3   0  10      165.38      146.58      7.76 o 
  -2   0  10       82.22      109.97     12.64 o 
  -1   0  10       22.97       31.24      7.00 o 
   0   0  10       89.10      101.73      9.15 o 
   1   0  10       61.57       66.46     12.36 o 
   2   0  10        5.63       13.30      3.06 o 
   3   0  10        3.06       20.09     11.67 o 
   4   0  10       27.78       20.48      0.73 o 
   5   0  10       26.25       30.58      4.05 o 
   6   0  10        3.76       12.00      5.79 o 
 -13   1  10        8.39       11.11      2.07 o 
 -12   1  10        6.15       12.83      2.89 o 
 -11   1  10        9.72        8.81      2.75 o 
 -10   1  10       16.65       19.51      0.98 o 
  -9   1  10       10.66       10.24      2.73 o 
  -8   1  10       46.74       40.36      6.52 o 
  -7   1  10      136.30      158.05     20.42 o 
  -6   1  10       94.29       85.55      7.44 o 
  -5   1  10       17.82       20.42      7.05 o 
  -4   1  10      170.96      198.53      7.40 o 
  -3   1  10       19.03       12.40      3.52 o 
  -2   1  10       59.60       63.34      6.47 o 
  -1   1  10       77.21       80.11      4.81 o 
   0   1  10       62.58       61.79      9.93 o 
   1   1  10       11.59       12.75      4.10 o 
   2   1  10       26.89       22.10      4.14 o 
   3   1  10        0.51        0.67      5.85 o 
   4   1  10       14.84       24.96      5.10 o 
   5   1  10        9.03       10.28      4.50 o 
   6   1  10        8.47       13.57      1.55 o 
 -13   2  10       14.06       11.69      0.84 o 
 -12   2  10       51.59       46.86      4.54 o 
 -11   2  10       49.29       44.66      2.54 o 
 -10   2  10       40.61       37.49      1.44 o 
  -9   2  10       21.30       19.97      3.98 o 
  -8   2  10       47.27       55.04      3.91 o 
  -7   2  10       28.13       37.47      4.99 o 
  -6   2  10       64.42       58.81     12.38 o 
  -5   2  10       17.55       17.32      3.45 o 
  -4   2  10       61.74       67.65      3.27 o 
  -3   2  10       29.56       32.75      4.08 o 
  -2   2  10      153.81      135.79      9.18 o 
  -1   2  10      405.27      372.38      8.73 o 
   0   2  10      120.46      121.27     12.45 o 
   1   2  10       18.03       18.18      3.95 o 
   2   2  10       23.14       26.01      2.69 o 
   3   2  10        4.53        7.30      6.64 o 
   4   2  10       16.32       14.57      6.03 o 
   5   2  10        4.40        3.40      2.54 o 
   6   2  10        1.13        8.33      2.38 o 
 -13   3  10       15.61       15.13      4.93 o 
 -12   3  10        2.12        6.46      4.39 o 
 -11   3  10       10.89       14.05      2.42 o 
 -10   3  10       38.70       42.11      3.18 o 
  -9   3  10       83.47       75.61      2.99 o 
  -8   3  10        0.49       19.24      6.37 o 
  -7   3  10       44.21       50.47      5.49 o 
  -6   3  10        2.78       14.91      4.96 o 
  -5   3  10       72.28       74.61      6.26 o 
  -4   3  10      125.61      121.82      4.41 o 
  -3   3  10       12.76       20.73      5.85 o 
  -2   3  10       25.25       30.92      3.31 o 
  -1   3  10       57.20       49.35      0.44 o 
   0   3  10        8.24        8.33      7.18 o 
   1   3  10       21.26       20.79      4.53 o 
   2   3  10        7.68        9.21      5.63 o 
   3   3  10        3.45        5.60      2.65 o 
   4   3  10        4.84        5.90      4.07 o 
   5   3  10        3.69        3.35      1.79 o 
   6   3  10       23.06       20.94      4.19 o 
 -12   4  10        1.97        3.66      2.69 o 
 -11   4  10        6.42        6.43      1.94 o 
 -10   4  10       14.95       16.89      3.13 o 
  -9   4  10       62.32       65.34      5.76 o 
  -8   4  10        3.39       14.48      3.03 o 
  -7   4  10      184.29      187.02     11.55 o 
  -6   4  10       15.39       20.52      3.47 o 
  -5   4  10        6.25        9.39      4.03 o 
  -4   4  10      122.70      115.31      5.64 o 
  -3   4  10      103.63       92.10      1.60 o 
  -2   4  10       31.27       40.80      5.51 o 
  -1   4  10        1.55        1.94      0.21 o 
   0   4  10       64.33       66.60      4.38 o 
   1   4  10       28.02       25.05      4.21 o 
   2   4  10        1.63        4.28      2.19 o 
   3   4  10        0.10        0.27      1.32 o 
   4   4  10       14.74       14.63      6.61 o 
   5   4  10        7.27        8.23      2.58 o 
 -11   5  10       16.66       10.50      4.76 o 
 -10   5  10       15.06       15.60      5.18 o 
  -9   5  10       78.25       77.14      2.92 o 
  -8   5  10       27.98       26.36      7.59 o 
  -7   5  10       18.22       27.40      6.12 o 
  -6   5  10       50.92       47.11      2.75 o 
  -5   5  10        9.47        8.14      0.93 o 
  -4   5  10       31.85       37.42      6.67 o 
  -3   5  10       36.82       50.85      9.74 o 
  -2   5  10       86.40       75.90      4.54 o 
  -1   5  10       23.57       24.78      1.83 o 
   0   5  10       36.05       30.44      4.91 o 
   1   5  10        9.40        7.88      0.93 o 
   2   5  10        0.47        0.42      0.87 o 
   3   5  10        5.19       14.35      6.19 o 
   4   5  10       23.88       29.90      4.26 o 
   5   5  10        5.31        8.58      8.87 o 
 -11   6  10        9.26       14.70      2.48 o 
 -10   6  10        3.11       11.05      5.97 o 
  -9   6  10       26.01       30.14      1.96 o 
  -8   6  10       55.57       51.98      6.15 o 
  -7   6  10       16.27       25.16      4.77 o 
  -6   6  10       17.25       18.18      7.66 o 
  -5   6  10       19.53       21.10      2.47 o 
  -4   6  10       19.33       23.49      3.21 o 
  -3   6  10       48.97       56.64      5.63 o 
  -2   6  10       39.02       32.52      6.58 o 
  -1   6  10        0.58        4.84      2.57 o 
   0   6  10        5.74        7.76      1.08 o 
   1   6  10       15.19       18.90      2.25 o 
   2   6  10        9.21        9.86      0.56 o 
   3   6  10        4.35        8.12      3.96 o 
   4   6  10       28.09       22.54      5.24 o 
 -10   7  10       28.02       27.03      2.33 o 
  -9   7  10       10.91       16.80      4.14 o 
  -8   7  10       36.06       34.97      7.61 o 
  -7   7  10       10.49       16.09      4.14 o 
  -6   7  10       11.81       13.88     12.85 o 
  -5   7  10        1.29       14.00      8.55 o 
  -4   7  10       21.27       23.67      1.37 o 
  -3   7  10        8.09       20.28      7.00 o 
  -2   7  10        0.31        2.58      2.10 o 
  -1   7  10       19.09       19.32      3.07 o 
   0   7  10        5.77        6.69      2.50 o 
   1   7  10        4.22        4.86      0.57 o 
   2   7  10        2.09        2.59      5.45 o 
   3   7  10        5.83        6.15      2.72 o 
  -8   8  10       31.77       30.88      3.91 o 
  -7   8  10       42.78       45.21      7.61 o 
  -6   8  10       13.16       19.76      4.42 o 
  -5   8  10        1.47       18.97     13.85 o 
  -4   8  10       50.99       38.03      2.88 o 
  -3   8  10       59.74       50.97      2.91 o 
  -2   8  10        4.07        6.59      3.66 o 
  -1   8  10       14.05       13.56      0.87 o 
   0   8  10       28.98       33.23      7.54 o 
   1   8  10       12.95       10.88      2.58 o 
  -5   9  10        1.04       15.52      8.36 o 
  -4   9  10       31.89       28.42      6.12 o 
  -3   9  10        7.90        8.45      6.06 o 
  -2   9  10        6.62       10.63      2.17 o 
 -12   1  11        0.86        9.34      6.63 o 
 -11   1  11       56.14       63.20      5.32 o 
 -10   1  11        0.71        0.81      0.26 o 
  -9   1  11        2.15        7.93      4.38 o 
  -8   1  11        2.96        5.05      5.39 o 
  -7   1  11       96.17      100.59     10.56 o 
  -6   1  11       31.19       28.87      6.12 o 
  -5   1  11      156.00      131.58      7.39 o 
  -4   1  11        4.11        9.88      4.29 o 
  -3   1  11        5.48        9.21      6.49 o 
  -2   1  11       29.36       31.26      3.99 o 
  -1   1  11       15.54       15.88      3.28 o 
   0   1  11        0.84        5.41      5.55 o 
   1   1  11        4.84        5.76      4.07 o 
   2   1  11       10.31       10.32      2.88 o 
   3   1  11        4.19        6.89      2.63 o 
   4   1  11        2.55        1.27      0.93 o 
 -12   2  11        2.37        1.07      1.83 o 
 -11   2  11        1.52        2.98      1.45 o 
 -10   2  11        9.29        9.94      1.59 o 
  -9   2  11       41.49       49.04      4.98 o 
  -8   2  11       12.33       13.78      2.22 o 
  -7   2  11       26.22       33.20      9.78 o 
  -6   2  11       10.15       17.53      8.21 o 
  -5   2  11       61.40       54.64      2.03 o 
  -4   2  11       12.56       13.32      3.21 o 
  -3   2  11        2.59        4.95      6.20 o 
  -2   2  11       22.43       22.17      9.21 o 
  -1   2  11        0.72        3.36      7.50 o 
   0   2  11        8.29        9.22      1.58 o 
   1   2  11        3.70        3.80      1.38 o 
   2   2  11       12.22       11.15      1.42 o 
   3   2  11        1.84        1.25      0.88 o 
   4   2  11        2.18        8.85      3.64 o 
 -11   3  11       33.08       45.88      7.89 o 
 -10   3  11       32.06       36.41      4.56 o 
  -9   3  11       68.37       57.84      2.02 o 
  -8   3  11       61.64       54.75      5.67 o 
  -7   3  11        2.91        2.25      2.39 o 
  -6   3  11       14.23       16.04      0.64 o 
  -5   3  11       17.69       26.85      6.51 o 
  -4   3  11        3.53        5.47      7.01 o 
  -3   3  11       57.44       56.75      6.88 o 
  -2   3  11        9.77       12.19      6.72 o 
  -1   3  11        9.60       11.24      7.50 o 
   0   3  11        3.32        2.01      2.67 o 
   1   3  11       39.44       41.06      2.34 o 
   2   3  11       15.10       21.21      3.95 o 
   3   3  11        2.54        7.70      5.89 o 
   4   3  11        1.68        2.50      3.23 o 
 -11   4  11       13.50       17.79      5.10 o 
 -10   4  11        3.84        5.26      4.03 o 
  -9   4  11       39.35       39.59      4.27 o 
  -8   4  11       37.93       36.60      4.59 o 
  -7   4  11       32.67       40.83      2.77 o 
  -6   4  11       40.81       40.56      1.58 o 
  -5   4  11        9.14       13.69      4.69 o 
  -4   4  11       18.05       25.77      8.60 o 
  -3   4  11       92.97       94.36      2.35 o 
  -2   4  11       53.49       50.16      6.53 o 
  -1   4  11       19.88       16.15      6.65 o 
   0   4  11        8.69        6.48      1.95 o 
   1   4  11        6.07        8.79      3.56 o 
   2   4  11       20.46       26.48      1.77 o 
   3   4  11       28.79       37.08      6.74 o 
 -10   5  11        6.99        8.22      4.33 o 
  -9   5  11       19.03       22.74      5.40 o 
  -8   5  11       10.42       12.62      2.94 o 
  -7   5  11       28.64       32.69      5.37 o 
  -6   5  11        8.23        8.21      3.10 o 
  -5   5  11       12.60       14.53      1.09 o 
  -4   5  11       10.51        9.13      2.35 o 
  -3   5  11       58.93       54.91      2.27 o 
  -2   5  11        1.57        2.53      0.96 o 
  -1   5  11        7.62       10.42      1.24 o 
   0   5  11        3.89        5.65      2.11 o 
   1   5  11        3.02        3.55      1.64 o 
   2   5  11        0.66        0.97      0.17 o 
  -9   6  11       15.65       19.92      3.10 o 
  -8   6  11       20.21       24.85      1.06 o 
  -7   6  11        4.92       11.75      6.53 o 
  -6   6  11        7.12        5.86      7.50 o 
  -5   6  11        6.51       14.09     10.12 o 
  -4   6  11       14.07       14.25      4.82 o 
  -3   6  11        6.05        5.87      1.08 o 
  -2   6  11        4.91        3.74      1.07 o 
  -1   6  11        8.36        9.23      5.44 o 
   0   6  11       11.68       19.70      3.97 o 
   1   6  11        0.13        1.01      1.07 o 
  -7   7  11       22.68       28.09     10.67 o 
  -6   7  11        1.77        1.85      1.52 o 
  -5   7  11       16.39       20.49      5.38 o 
  -4   7  11        8.81       10.12      6.46 o 
  -3   7  11       51.74       54.61      6.13 o 
  -2   7  11       21.51       18.99      3.79 o 
  -1   7  11        9.80        7.70      3.97 o 
 -10   0  12        6.66        6.54      9.74 o 
  -9   0  12        0.07        1.67      6.06 o 
  -8   0  12       23.06       25.79     13.64 o 
  -7   0  12       55.21       51.85     13.55 o 
  -6   0  12       99.03      111.33      5.03 o 
  -5   0  12      113.68      147.73     13.15 o 
  -4   0  12       72.10       71.55     13.12 o 
  -3   0  12       70.12       75.09      2.30 o 
  -2   0  12        7.41       27.94     14.00 o 
  -1   0  12        5.65        7.15     12.55 o 
   0   0  12        7.04        6.24      5.15 o 
   1   0  12        0.55        3.67      6.06 o 
   2   0  12       40.91       37.18      4.03 o 
 -10   1  12       37.68       34.69      5.51 o 
  -9   1  12       32.72       28.54      3.77 o 
  -8   1  12        3.16        3.50      1.73 o 
  -7   1  12       59.06       54.88      6.75 o 
  -6   1  12       10.34        8.79      3.93 o 
  -5   1  12       12.30       10.19      0.58 o 
  -4   1  12       22.55       24.35      1.89 o 
  -3   1  12       31.48       30.94      2.27 o 
  -2   1  12        0.15        4.00      6.47 o 
  -1   1  12       14.71       10.83      6.18 o 
   0   1  12        2.34        6.00      4.07 o 
   1   1  12       18.54       32.27      6.94 o 
   2   1  12        8.48        7.76      0.52 o 
  -9   2  12       63.63       58.12      6.44 o 
  -8   2  12       14.03       15.64      3.02 o 
  -7   2  12        8.65       13.48      5.38 o 
  -6   2  12        0.06        1.29      7.50 o 
  -5   2  12       37.53       46.37      7.33 o 
  -4   2  12       71.56       63.05      4.65 o 
  -3   2  12       16.17       21.58      4.27 o 
  -2   2  12       33.92       43.46      9.82 o 
  -1   2  12        2.42        3.89      0.41 o 
   0   2  12        3.89        4.88      4.29 o 
   1   2  12       26.56       27.78      2.51 o 
  -9   3  12       20.30       17.59      2.34 o 
  -8   3  12       44.50       54.27      6.25 o 
  -7   3  12        1.59        5.19      3.35 o 
  -6   3  12       27.83       30.29      3.27 o 
  -5   3  12       14.25       12.47      1.80 o 
  -4   3  12       19.33       24.92      3.27 o 
  -3   3  12       11.05        7.97      1.09 o 
  -2   3  12        1.50       13.16      9.06 o 
  -1   3  12        8.59       10.05      2.48 o 
   0   3  12        0.27        0.44      3.91 o 
   1   3  12        0.02        2.45      1.13 o 
  -8   4  12        3.42        3.72      0.84 o 
  -7   4  12       11.10        7.85      5.51 o 
  -6   4  12       43.07       39.03      3.95 o 
  -5   4  12       34.10       29.00      1.62 o 
  -4   4  12        6.14        4.89      0.30 o 
  -3   4  12       46.41       43.87      5.13 o 
  -2   4  12       12.11       11.48      7.64 o 
  -1   4  12        9.35        9.37      4.62 o 
   0   4  12        1.05        3.41      3.02 o 
  -6   5  12        5.57       10.68      5.31 o 
  -5   5  12       34.02       26.09      0.92 o 
  -4   5  12       31.77       24.67      4.29 o 
  -3   5  12        7.87        7.91      5.11 o 
  -2   5  12        1.25        2.06      2.35 o 
  -5   1  13        1.69        3.00      1.04 o 
  -4   1  13        2.57        3.81      1.45 o 
                                                 
